# Supplementary material for: Associations Between Online Learning, Smartphone Addiction Problems, and Psychological Symptoms in Chinese College Students After the COVID-19 Pandemic
Source: Front Public Health. 2022 May 4;10:881074. doi: 10.3389/fpubh.2022.881074 (PMC9114473; doi:10.3389/fpubh.2022.881074)
Supplement: Supplementary file 1 [file Table_1.XLS]

## Sheet: Sheet1
序号	PHQ-9	GAD-7	AIS-8	SAS-SV	手机依赖二分	失眠三分类	失眠二分类6/7	抑郁4分类	焦虑4分类	中度抑郁二分类9/10	中度焦虑二分类9/10	医院归属感	归属感四分类	抑郁二分类4/5	焦虑二分类4/5	1、年龄	年龄二分25/26	2、性别	3、你属于以下哪类学员？	类型二分类	4、你的招生院校	院校二分类	院系	Isolated site	6、入学年份（指年级）	7、入院时间（指进入医院的年份）	年级	年级4分类	是否毕业生	8、你的学位类型（指最终的学位）	9、你现在的政治面貌？	政治面貌二分类	10、你的家庭所在地类型	家庭住址二分类	11、你的家庭年总收入大致是多少？	家庭收入二分类	12、你的父亲或母亲中，是否有从事医疗卫生相关工作的？	13、你的专业类别（指一级学科）	专业类别二分类	14、你具体的专业名称是什么？	15、你是否是被调剂的（包括院校、专业或导师）？	16、你对所在院校的整体满意度如何？	院校满意度二分类	17、你对自己专业的整体满意度如何？	专业满意度二分类	18、你的导师现在同时指导多少研究生？	导师学生数连续（6表示5个以上）	导师学生数二分类	19、你与现在的导师关系如何？
662	0	0	0	12	0	1	0	1	1	0	0	108	4	0	0	27	2	男	统考或推免博士	博士	北京大学医学部	1	人民医院	At home	2019级	2019年	2019	1	否	科研型	共青团员	非党员	市区	非农村	10万元—20万元	非贫困	有	临床医学	临床医学	创伤骨科	否	很满意	满意	很满意	满意	3	3	不止1个	很好
660	0	0	0	17	0	1	0	1	1	0	0	108	4	0	0	25	1	男	统考或推免博士	博士	北京大学医学部	1	北医三院	At home	2019级	2019年	2019	1	否	科研型	中共党员（含预备党员）	党员	市区	非农村	10万元—20万元	非贫困	无	临床医学	临床医学	肿瘤学	否	很满意	满意	很满意	满意	5	5	不止1个	很好
698	0	4	0	28	0	1	0	1	1	0	0	89	4	0	0	25	1	男	统考或推免硕士	硕士	北京大学医学部	1	北大医院	At home	2018年	2018年	2018	2	否	科研型	共青团员	非党员	农村	农村	10万元—20万元	非贫困	无	临床医学	临床医学	普通外科	否	很满意	满意	很满意	满意	5以上	6	不止1个	还算好
942	0	0	0	12	0	1	0	1	1	0	0	98	4	0	0	26	2	男	统考或推免硕士	硕士	卫生部北京老年医学研究所	2	北京医院	In college	2018年	2018年	2018	2	否	临床型	中共党员（含预备党员）	党员	市区	非农村	1万元—10万元	贫困或以下	无	基础医学	非临床医学	老年医学	是	很满意	满意	很满意	满意	2	2	不止1个	很好
378	0	6	0	10	0	1	0	1	2	0	0	92	4	0	1	26	2	女	统考或推免硕士	硕士	北京大学医学部	1	北京医院	At home	2016年	2017年	2017	3	是	临床型	中共党员（含预备党员）	党员	城镇	非农村	1万元—10万元	贫困或以下	无	临床医学	临床医学	神经内科	否	很满意	满意	很满意	满意	3	3	不止1个	很好
960	0	1	1	10	0	1	0	1	1	0	0	81	3	0	0	23	1	女	统考或推免硕士	硕士	北京大学医学部	1	北京医院	At home	2019级	2019年	2019	1	否	临床型	共青团员	非党员	城镇	非农村	1万元—10万元	贫困或以下	无	临床医学	临床医学	神经内科	否	基本满意	满意	很满意	满意	3	3	不止1个	还算好
137	0	2	1	27	0	1	0	1	1	0	0	108	4	0	0	29	2	男	统考或推免博士	博士	北京大学医学部	1	北大医院	At home	2017年	2014年	2017	3	是	临床型	群众	非党员	农村	农村	10万元—20万元	非贫困	无	临床医学	临床医学	影像医学与核医学	否	很满意	满意	很满意	满意	5以上	6	不止1个	很好
362	0	7	1	20	0	1	0	1	2	0	0	82	3	0	1	29	2	男	统考或推免博士	博士	北京大学医学部	1	人民医院	At home	2015年	2015年	2018	2	否	临床型	中共党员（含预备党员）	党员	城镇	非农村	1万元—10万元	贫困或以下	无	临床医学	临床医学	耳鼻喉科	是	很满意	满意	很满意	满意	5以上	6	不止1个	还算好
765	0	3	1	33	1	1	0	1	1	0	0	78	3	0	0	27	2	男	统考或推免硕士	硕士	北京协和医学院	2	肿瘤医院	At home	2017年	2017年	2017	3	是	临床型	共青团员	非党员	市区	非农村	10万元—20万元	非贫困	无	临床医学	临床医学	肿瘤学	否	基本满意	满意	基本满意	满意	1个	1	1个	还算好
921	0	0	1	10	0	1	0	1	1	0	0	95	4	0	0	24	1	女	统考或推免硕士	硕士	北京大学医学部	1	北医三院	At home	2014年	2017年	2017	3	是	临床型	中共党员（含预备党员）	党员	城镇	非农村	1万元—10万元	贫困或以下	无	临床医学	临床医学	影像	否	很满意	满意	基本满意	满意	5	5	不止1个	很好
301	0	0	1	19	0	1	0	1	1	0	0	77	3	0	0	26	2	女	统考或推免硕士	硕士	北京大学医学部	1	北医三院	At home	2017年	2017年	2017	3	是	科研型	中共党员（含预备党员）	党员	农村	农村	1万元—10万元	贫困或以下	无	临床医学	临床医学	康复医学与理疗学	是	很不满意	不满意	很不满意	不满意	5以上	6	不止1个	还算好
302	0	0	1	19	0	1	0	1	1	0	0	77	3	0	0	26	2	女	统考或推免硕士	硕士	北京大学医学部	1	北医三院	At home	2017年	2017年	2017	3	是	科研型	中共党员（含预备党员）	党员	农村	农村	1万元—10万元	贫困或以下	无	临床医学	临床医学	康复医学与理疗学	是	很不满意	不满意	很不满意	不满意	5以上	6	不止1个	还算好
629	0	0	3	23	0	1	0	1	1	0	0	105	4	0	0	27	2	女	统考或推免博士	博士	北京大学医学部	1	北大医院	At home	2016年	2016年	2016	4	否	科研型	中共党员（含预备党员）	党员	市区	非农村	10万元—20万元	非贫困	无	临床医学	临床医学	内科学	是	很满意	满意	基本满意	满意	3	3	不止1个	很好
630	0	0	3	23	0	1	0	1	1	0	0	105	4	0	0	27	2	女	统考或推免博士	博士	北京大学医学部	1	北大医院	At home	2016年	2016年	2016	4	否	科研型	中共党员（含预备党员）	党员	市区	非农村	10万元—20万元	非贫困	无	临床医学	临床医学	内科学	是	很满意	满意	基本满意	满意	3	3	不止1个	很好
518	0	0	1	15	0	1	0	1	1	0	0	101	4	0	0	21	1	女	统考或推免硕士	硕士	北京协和医学院	2	肿瘤医院	In college	2016年	2019年	2019	1	否	临床型	共青团员	非党员	农村	农村	1万元—10万元	贫困或以下	无	临床医学	临床医学	麻醉	否	很满意	满意	基本满意	满意	5个	5	不止1个	还算好
558	0	1	1	29	0	1	0	1	1	0	0	79	3	0	0	26	2	女	八年制	博士	北京协和医学院	2	协和医院	At home	2012年	2017年	2012	4	是	临床型	共青团员	非党员	市区	非农村	20万元—35万元	非贫困	无	临床医学	临床医学	临床医学	否	很满意	满意	基本满意	满意	3个	3	不止1个	一般
926	0	0	2	14	0	1	0	1	1	0	0	108	4	0	0	28	2	女	统考或推免硕士	硕士	北京大学医学部	1	北大医院	At home	2017年	2017年	2017	3	是	临床型	共青团员	非党员	城镇	非农村	1万元—10万元	贫困或以下	无	临床医学	临床医学	全科医学	是	很满意	满意	很满意	满意	3	3	不止1个	很好
927	0	0	2	14	0	1	0	1	1	0	0	108	4	0	0	28	2	女	统考或推免硕士	硕士	北京大学医学部	1	北大医院	At home	2017年	2017年	2017	3	是	临床型	共青团员	非党员	城镇	非农村	1万元—10万元	贫困或以下	无	临床医学	临床医学	全科医学	是	很满意	满意	很满意	满意	3	3	不止1个	很好
883	0	1	2	25	0	1	0	1	1	0	0	108	4	0	0	24	1	女	统考或推免硕士	硕士	卫生部北京老年医学研究所	2	北京医院	In college	2019级	2019年	2019	1	否	科研型	共青团员	非党员	城镇	非农村	1万元—10万元	贫困或以下	无	临床医学	临床医学	医学影像学	是	很满意	满意	很满意	满意	1	1	1个	很好
18	0	3	2	13	0	1	0	1	1	0	0	108	4	0	0	30	2	男	统考或推免博士	博士	北京大学医学部	1	人民医院	At home	2017年	2017年	2017	3	是	科研型	中共党员（含预备党员）	党员	农村	农村	10万元—20万元	非贫困	有	临床医学	临床医学	临床检验诊断学	是	很满意	满意	很满意	满意	5以上	6	不止1个	很好
721	0	3	3	27	0	1	0	1	1	0	0	82	3	0	0	25	1	男	八年制	博士	北京大学医学部	1	北医三院	At home	2014年	2019年	2014	4	否	临床型	中共党员（含预备党员）	党员	市区	非农村	10万元—20万元	非贫困	无	临床医学	临床医学	眼科学	否	很满意	满意	很满意	满意	5以上	6	不止1个	还算好
722	0	3	3	27	0	1	0	1	1	0	0	82	3	0	0	25	1	男	八年制	博士	北京大学医学部	1	北医三院	At home	2014年	2019年	2014	4	否	临床型	中共党员（含预备党员）	党员	市区	非农村	10万元—20万元	非贫困	无	临床医学	临床医学	眼科学	否	很满意	满意	很满意	满意	5以上	6	不止1个	还算好
723	0	3	3	27	0	1	0	1	1	0	0	82	3	0	0	25	1	男	八年制	博士	北京大学医学部	1	北医三院	At home	2014年	2019年	2014	4	否	临床型	中共党员（含预备党员）	党员	市区	非农村	10万元—20万元	非贫困	无	临床医学	临床医学	眼科学	否	很满意	满意	很满意	满意	5以上	6	不止1个	还算好
564	0	0	2	15	0	1	0	1	1	0	0	98	4	0	0	28	2	男	统考或推免博士	博士	北京协和医学院	2	协和医院	At home	2017年	2017年	2017	3	是	临床型	中共党员（含预备党员）	党员	市区	非农村	10万元—20万元	非贫困	有	临床医学	临床医学	临床医学	否	很满意	满意	很满意	满意	3个	3	不止1个	很好
565	0	0	2	15	0	1	0	1	1	0	0	98	4	0	0	28	2	男	统考或推免博士	博士	北京协和医学院	2	协和医院	At home	2017年	2017年	2017	3	是	临床型	中共党员（含预备党员）	党员	市区	非农村	10万元—20万元	非贫困	有	临床医学	临床医学	临床医学	否	很满意	满意	很满意	满意	3个	3	不止1个	很好
553	0	5	7	22	0	3	1	1	2	0	0	88	4	0	1	24	1	男	统考或推免硕士	硕士	北京协和医学院	2	协和医院	At home	2019级	2017年	2019	1	否	科研型	共青团员	非党员	农村	农村	10万元—20万元	非贫困	无	临床医学	临床医学	胸外科	否	基本满意	满意	基本满意	满意	4个	4	不止1个	很好
455	0	0	3	27	0	1	0	1	1	0	0	99	4	0	0	27	2	男	统考或推免硕士	硕士	北京大学医学部	1	北京医院	At home	2019级	2019年	2019	1	否	临床型	共青团员	非党员	农村	农村	1万元—10万元	贫困或以下	无	临床医学	临床医学	外科学（泌尿外科）	否	很满意	满意	很满意	满意	5以上	6	不止1个	很好
135	0	1	7	18	0	3	1	1	1	0	0	83	3	0	0	29	2	男	统考或推免博士	博士	北京协和医学院	2	北京医院	At home	2017年	2014年	2017	3	是	临床型	中共党员（含预备党员）	党员	农村	农村	20万元—35万元	非贫困	无	临床医学	临床医学	外科学(血管外科)	否	很满意	满意	很满意	满意	5	5	不止1个	很好
66	0	0	6	30	0	2	0	1	1	0	0	89	4	0	0	25	1	男	统考或推免硕士	硕士	北京大学医学部	1	人民医院	At home	2017年	2017年	2017	3	是	科研型	中共党员（含预备党员）	党员	城镇	非农村	10万元—20万元	非贫困	无	临床医学	临床医学	眼视光学	否	很满意	满意	基本满意	满意	4	4	不止1个	很好
67	0	0	6	30	0	2	0	1	1	0	0	89	4	0	0	25	1	男	统考或推免硕士	硕士	北京大学医学部	1	人民医院	At home	2017年	2017年	2017	3	是	科研型	中共党员（含预备党员）	党员	城镇	非农村	10万元—20万元	非贫困	无	临床医学	临床医学	眼视光学	否	很满意	满意	基本满意	满意	4	4	不止1个	很好
741	0	0	8	20	0	3	1	1	1	0	0	108	4	0	0	27	2	男	统考或推免博士	博士	北京协和医学院	2	北京医院	At home	2018年	2018年	2018	2	否	临床型	中共党员（含预备党员）	党员	市区	非农村	10万元—20万元	非贫困	有	临床医学	临床医学	心血管内科	否	很满意	满意	很满意	满意	3	3	不止1个	很好
855	0	5	2	35	1	1	0	1	2	0	0	94	4	0	1	30	2	男	统考或推免博士	博士	北京大学医学部	1	人民医院	At home	2018年	2018年	2018	2	否	科研型	群众	非党员	城镇	非农村	1万元—10万元	贫困或以下	无	临床医学	临床医学	消化内科	否	很满意	满意	很满意	满意	5以上	6	不止1个	很好
474	0	1	3	55	1	1	0	1	1	0	0	83	3	0	0	27	2	女	统考或推免博士	博士	北京协和医学院	2	协和医院	At home	2019级	2011年	2019	1	否	科研型	中共党员（含预备党员）	党员	农村	农村	1万元—10万元	贫困或以下	无	生物学	非临床医学	生物化学分子生物学	是	很满意	满意	很满意	满意	3个	3	不止1个	很好
591	2	7	0	19	0	1	0	1	2	0	0	76	3	0	1	25	1	女	统考或推免硕士	硕士	北京协和医学院	2	协和医院	In college	2018年	2018年	2018	2	否	科研型	共青团员	非党员	市区	非农村	1万元—10万元	贫困或以下	无	临床医学	临床医学	肾内科	否	一般	不满意	一般	不满意	5个以上	6	不止1个	很好
538	9	7	0	43	1	1	0	2	2	0	0	66	1	1	1	24	1	男	统考或推免博士	博士	北京协和医学院	2	协和医院	At home	2019级	2019年	2019	1	否	科研型	共青团员	非党员	市区	非农村	10万元—20万元	非贫困	无	临床医学	临床医学	外科学	否	基本满意	满意	基本满意	满意	5个	5	不止1个	还算好
292	9	7	8	33	1	3	1	2	2	0	0	69	2	1	1	29	2	男	统考或推免博士	博士	北京大学医学部	1	人民医院	At home	2019级	2019年	2019	1	否	科研型	群众	非党员	市区	非农村	1万元—10万元	贫困或以下	无	临床医学	临床医学	外科学	否	基本满意	满意	基本满意	满意	5	5	不止1个	还算好
868	9	7	8	40	1	3	1	2	2	0	0	73	2	1	1	26	2	女	统考或推免硕士	硕士	北京大学医学部	1	北医三院	At home	2017年	2016年	2017	3	是	科研型	共青团员	非党员	市区	非农村	1万元—10万元	贫困或以下	无	口腔医学	非临床医学	口腔临床医学	否	很满意	满意	很满意	满意	5以上	6	不止1个	一般
431	9	4	8	31	0	3	1	2	1	0	0	69	2	1	0	26	2	女	统考或推免硕士	硕士	北京大学医学部	1	北京医院	At home	2018年	2018年	2018	2	否	临床型	共青团员	非党员	城镇	非农村	1万元—10万元	贫困或以下	无	临床医学	临床医学	麻醉学	否	基本满意	满意	基本满意	满意	3	3	不止1个	一般
195	9	8	16	21	0	3	1	2	2	0	0	77	3	1	1	25	1	女	统考或推免硕士	硕士	北京大学医学部	1	北医三院	In college	2013年	2018年	2018	2	否	临床型	共青团员	非党员	市区	非农村	20万元—35万元	非贫困	有	临床医学	临床医学	临床医学	是	很满意	满意	基本满意	满意	2	2	不止1个	还算好
313	9	7	1	40	1	1	0	2	2	0	0	76	3	1	1	26	2	女	统考或推免硕士	硕士	北京大学医学部	1	北京医院	At home	2017年	2018年	2018	2	否	科研型	共青团员	非党员	农村	农村	1万元—10万元	贫困或以下	无	基础医学	非临床医学	医学生物化学与分子生物学	是	很满意	满意	基本满意	满意	3	3	不止1个	很好
677	9	5	4	26	0	2	0	2	2	0	0	66	1	1	1	27	2	女	统考或推免硕士	硕士	北京大学医学部	1	北医三院	At home	2017年	2015年	2017	3	是	科研型	中共党员（含预备党员）	党员	城镇	非农村	10万元—20万元	非贫困	无	基础医学	非临床医学	医学生物化学	否	一般	不满意	基本满意	满意	1	1	1个	很好
678	9	5	4	26	0	2	0	2	2	0	0	66	1	1	1	27	2	女	统考或推免硕士	硕士	北京大学医学部	1	北医三院	At home	2017年	2015年	2017	3	是	科研型	中共党员（含预备党员）	党员	城镇	非农村	10万元—20万元	非贫困	无	基础医学	非临床医学	医学生物化学	否	一般	不满意	基本满意	满意	1	1	1个	很好
769	9	4	4	21	0	2	0	2	1	0	0	83	3	1	0	25	1	男	统考或推免硕士	硕士	北京大学医学部	1	北京医院	At home	2017年	2017年	2017	3	是	临床型	共青团员	非党员	市区	非农村	35万元—60万元	非贫困	无	临床医学	临床医学	外科学	否	基本满意	满意	基本满意	满意	5	5	不止1个	很好
561	9	7	7	40	1	3	1	2	2	0	0	66	1	1	1	25	1	女	八年制	博士	北京协和医学院	2	协和医院	At home	2014年	2019年	2014	4	否	临床型	共青团员	非党员	市区	非农村	35万元—60万元	非贫困	无	临床医学	临床医学	(空)	否	一般	不满意	一般	不满意	5个以上	6	不止1个	还算好
107	9	7	7	32	0	3	1	2	2	0	0	65	1	1	1	23	1	女	统考或推免硕士	硕士	北京大学医学部	1	北医三院	At home	2019级	2019年	2019	1	否	科研型	共青团员	非党员	市区	非农村	10万元—20万元	非贫困	无	临床医学	临床医学	泌尿外科学	否	基本满意	满意	基本满意	满意	5	5	不止1个	一般
570	9	7	10	43	1	3	1	2	2	0	0	74	2	1	1	24	1	女	统考或推免硕士	硕士	北京协和医学院	2	协和医院	At home	2019级	2019年	2019	1	否	临床型	共青团员	非党员	市区	非农村	35万元—60万元	非贫困	无	临床医学	临床医学	内科 风湿免疫科	是	基本满意	满意	很满意	满意	1个	1	1个	很好
693	9	7	10	34	1	3	1	2	2	0	0	75	2	1	1	25	1	女	统考或推免硕士	硕士	卫生部北京老年医学研究所	2	北京医院	In college	2018年	2018年	2018	2	否	科研型	共青团员	非党员	市区	非农村	10万元—20万元	非贫困	无	临床医学	临床医学	老年医学	是	一般	不满意	基本满意	满意	2	2	不止1个	还算好
777	9	7	12	40	1	3	1	2	2	0	0	84	3	1	1	27	2	男	统考或推免硕士	硕士	北京大学医学部	1	北医三院	At home	2017年	2017年	2017	3	是	临床型	群众	非党员	市区	非农村	10万元—20万元	非贫困	有	临床医学	临床医学	外科学	否	很满意	满意	很满意	满意	4	4	不止1个	还算好
933	9	7	10	39	1	3	1	2	2	0	0	64	1	1	1	25	1	女	统考或推免硕士	硕士	北京大学医学部	1	北京医院	At home	2017年	2017年	2017	3	是	临床型	共青团员	非党员	农村	农村	1万元—10万元	贫困或以下	无	临床医学	临床医学	内科学	否	一般	不满意	一般	不满意	4	4	不止1个	还算好
843	9	7	8	43	1	3	1	2	2	0	0	88	4	1	1	28	2	男	统考或推免博士	博士	北京大学医学部	1	北医三院	At home	2017年	2017年	2017	3	是	科研型	中共党员（含预备党员）	党员	农村	农村	1万元—10万元	贫困或以下	无	基础医学	非临床医学	人体生理学	否	基本满意	满意	基本满意	满意	5以上	6	不止1个	一般
308	9	8	9	30	0	3	1	2	2	0	0	81	3	1	1	26	2	女	统考或推免硕士	硕士	北京大学医学部	1	人民医院	At home	2017年	2017年	2017	3	是	科研型	中共党员（含预备党员）	党员	城镇	非农村	1万元—10万元	贫困或以下	无	临床医学	临床医学	重症医学	否	很满意	满意	很满意	满意	1	1	1个	还算好
319	9	7	9	20	0	3	1	2	2	0	0	85	3	1	1	25	1	男	统考或推免硕士	硕士	北京大学医学部	1	北医三院	At home	2018年	2018年	2018	2	否	科研型	中共党员（含预备党员）	党员	农村	农村	1万元—10万元	贫困或以下	无	临床医学	临床医学	外科学	否	很满意	满意	很满意	满意	5以上	6	不止1个	很好
485	9	7	9	26	0	3	1	2	2	0	0	61	1	1	1	24	1	女	统考或推免硕士	硕士	北京协和医学院	2	协和医院	At home	2019级	2019年	2019	1	否	科研型	中共党员（含预备党员）	党员	市区	非农村	1万元—10万元	贫困或以下	无	临床医学	临床医学	肿瘤学	否	一般	不满意	基本满意	满意	2个	2	不止1个	还算好
335	9	7	13	40	1	3	1	2	2	0	0	74	2	1	1	24	1	女	统考或推免硕士	硕士	北京大学医学部	1	北医三院	At home	2019级	2019年	2019	1	否	科研型	中共党员（含预备党员）	党员	城镇	非农村	1万元—10万元	贫困或以下	无	临床医学	临床医学	临床检验诊断	否	很满意	满意	很满意	满意	2	2	不止1个	很好
288	9	7	13	31	0	3	1	2	2	0	0	62	1	1	1	26	2	女	统考或推免博士	博士	北京大学医学部	1	北医三院	At home	2019级	2019年	2019	1	否	科研型	共青团员	非党员	农村	农村	1万元—10万元	贫困或以下	无	临床医学	临床医学	内科学(呼吸系病)	否	一般	不满意	一般	不满意	3	3	不止1个	一般
773	9	0	9	33	0	3	1	2	1	0	0	91	4	1	0	26	2	女	统考或推免硕士	硕士	北京大学医学部	1	北医三院	At home	2017年	2017年	2017	3	是	临床型	共青团员	非党员	市区	非农村	20万元—35万元	非贫困	有	临床医学	临床医学	内科学	否	基本满意	满意	很满意	满意	3	3	不止1个	还算好
866	9	7	10	20	0	3	1	2	2	0	0	65	1	1	1	24	1	女	统考或推免硕士	硕士	北京大学医学部	1	北医三院	At home	2017年	2017年	2017	3	是	科研型	中共党员（含预备党员）	党员	城镇	非农村	1万元—10万元	贫困或以下	无	中医学	非临床医学	中西医结合	否	基本满意	满意	基本满意	满意	1	1	1个	很好
287	9	7	10	32	0	3	1	2	2	0	0	71	2	1	1	26	2	女	统考或推免博士	博士	北京大学医学部	1	北医三院	At home	2019级	2016年	2019	1	否	科研型	中共党员（含预备党员）	党员	农村	农村	1万元—10万元	贫困或以下	无	临床医学	临床医学	肿瘤学	否	一般	不满意	一般	不满意	5以上	6	不止1个	还算好
155	9	7	10	43	1	3	1	2	2	0	0	82	3	1	1	28	2	女	统考或推免博士	博士	北京大学医学部	1	北大医院	At home	2018年	2018年	2018	2	否	临床型	群众	非党员	城镇	非农村	10万元—20万元	非贫困	有	其他	非临床医学	临床研究方法学	否	基本满意	满意	基本满意	满意	5	5	不止1个	还算好
658	9	7	10	39	1	3	1	2	2	0	0	72	2	1	1	27	2	女	统考或推免博士	博士	北京大学医学部	1	北大医院	At home	2019级	2019年	2019	1	否	科研型	群众	非党员	市区	非农村	20万元—35万元	非贫困	无	临床医学	临床医学	妇产科学	否	很满意	满意	很满意	满意	5以上	6	不止1个	还算好
120	9	13	10	20	0	3	1	2	3	0	1	75	2	1	1	23	1	男	八年制	博士	北京大学医学部	1	北医三院	At home	2015年	2018年	2015	4	否	临床型	共青团员	非党员	城镇	非农村	10万元—20万元	非贫困	无	临床医学	临床医学	临床	否	基本满意	满意	基本满意	满意	5以上	6	不止1个	很好
293	9	7	11	46	1	3	1	2	2	0	0	76	3	1	1	28	2	女	统考或推免博士	博士	北京大学医学部	1	人民医院	At home	2019级	2019年	2019	1	否	科研型	中共党员（含预备党员）	党员	农村	农村	1万元—10万元	贫困或以下	无	临床医学	临床医学	儿科神经	否	很满意	满意	基本满意	满意	5以上	6	不止1个	很好
893	9	7	11	39	1	3	1	2	2	0	0	73	2	1	1	28	2	女	八年制	博士	北京大学医学部	1	北医三院	In college	2011年	2017年	2012	4	是	临床型	共青团员	非党员	农村	农村	1万元以下	贫困或以下	无	口腔医学	非临床医学	口腔	否	很满意	满意	很满意	满意	2	2	不止1个	很好
894	9	7	11	39	1	3	1	2	2	0	0	73	2	1	1	28	2	女	八年制	博士	北京大学医学部	1	北医三院	In college	2011年	2017年	2012	4	是	临床型	共青团员	非党员	农村	农村	1万元以下	贫困或以下	无	口腔医学	非临床医学	口腔	否	很满意	满意	很满意	满意	5	5	不止1个	很好
388	9	14	15	32	0	3	1	2	3	0	1	57	1	1	1	26	2	女	统考或推免硕士	硕士	北京大学医学部	1	北医三院	In college	2017年	2017年	2017	3	是	临床型	共青团员	非党员	城镇	非农村	1万元以下	贫困或以下	无	临床医学	临床医学	内科	否	很不满意	不满意	基本满意	满意	4	4	不止1个	一般
617	9	1	7	10	0	3	1	2	1	0	0	85	3	1	0	25	1	女	统考或推免硕士	硕士	北京协和医学院	2	协和医院	At home	2018年	2018年	2018	2	否	临床型	共青团员	非党员	农村	农村	1万元—10万元	贫困或以下	无	临床医学	临床医学	内科学	否	一般	不满意	一般	不满意	4个	4	不止1个	很好
5	9	7	10	40	1	3	1	2	2	0	0	63	1	1	1	27	2	女	统考或推免博士	博士	北京大学医学部	1	北大医院	At home	2016年	2016年	2016	4	否	科研型	中共党员（含预备党员）	党员	城镇	非农村	35万元—60万元	非贫困	无	临床医学	临床医学	皮肤科	否	基本满意	满意	基本满意	满意	5以上	6	不止1个	很好
615	18	14	16	41	1	3	1	3	3	1	1	69	2	1	1	25	1	女	统考或推免硕士	硕士	北京协和医学院	2	协和医院	At home	2018年	2018年	2018	2	否	临床型	共青团员	非党员	农村	农村	1万元—10万元	贫困或以下	无	临床医学	临床医学	急诊	否	一般	不满意	一般	不满意	3个	3	不止1个	还算好
767	18	14	16	33	0	3	1	3	3	1	1	39	1	1	1	26	2	女	统考或推免硕士	硕士	北京协和医学院	2	肿瘤医院	At home	2017年	2015年	2017	3	是	临床型	共青团员	非党员	市区	非农村	20万元—35万元	非贫困	无	临床医学	临床医学	肿瘤学	否	基本满意	满意	基本满意	满意	5个以上	6	不止1个	还算好
314	18	13	11	45	1	3	1	3	3	1	1	74	2	1	1	25	1	女	统考或推免硕士	硕士	卫生部北京老年医学研究所	2	北京医院	In college	2018年	2018年	2018	2	否	科研型	共青团员	非党员	城镇	非农村	1万元—10万元	贫困或以下	无	临床医学	临床医学	老年医学肾内方向	是	基本满意	满意	一般	不满意	4	4	不止1个	很好
272	18	7	9	38	1	3	1	3	2	1	0	67	1	1	1	29	2	女	统考或推免博士	博士	北京大学医学部	1	人民医院	At home	2018年	2015年	2018	2	否	科研型	群众	非党员	农村	农村	1万元—10万元	贫困或以下	无	临床医学	临床医学	妇产科	否	基本满意	满意	基本满意	满意	4	4	不止1个	很好
530	18	14	14	50	1	3	1	3	3	1	1	82	3	1	1	25	1	男	统考或推免博士	博士	北京协和医学院	2	协和医院	In college	2015年	2017年	2015	4	是	科研型	共青团员	非党员	城镇	非农村	10万元—20万元	非贫困	无	中医学	非临床医学	临床	否	很满意	满意	很满意	满意	3个	3	不止1个	很好
487	18	10	15	42	1	3	1	3	3	1	1	71	2	1	1	28	2	男	统考或推免硕士	硕士	北京协和医学院	2	肿瘤医院	In college	2019级	2019年	2019	1	否	科研型	群众	非党员	农村	农村	1万元以下	贫困或以下	无	临床医学	临床医学	肿瘤学	否	基本满意	满意	基本满意	满意	3个	3	不止1个	还算好
119	18	12	11	36	1	3	1	3	3	1	1	62	1	1	1	28	2	女	八年制	博士	北京大学医学部	1	北医三院	At home	2014年	2015年	2014	4	否	临床型	中共党员（含预备党员）	党员	城镇	非农村	20万元—35万元	非贫困	有	临床医学	临床医学	内科学	是	基本满意	满意	基本满意	满意	2	2	不止1个	还算好
258	18	14	14	40	1	3	1	3	3	1	1	67	1	1	1	28	2	男	统考或推免博士	博士	北京大学医学部	1	北医三院	At home	2017年	2017年	2017	3	是	科研型	群众	非党员	城镇	非农村	1万元—10万元	贫困或以下	无	临床医学	临床医学	口腔	否	基本满意	满意	基本满意	满意	3	3	不止1个	一般
462	18	9	20	40	1	3	1	3	2	1	0	71	2	1	1	25	1	男	统考或推免硕士	硕士	北京大学医学部	1	人民医院	At home	2019级	2019年	2019	1	否	临床型	共青团员	非党员	城镇	非农村	1万元—10万元	贫困或以下	无	临床医学	临床医学	内科学	否	很满意	满意	基本满意	满意	2	2	不止1个	很好
562	27	21	12	52	1	3	1	4	4	1	1	52	1	1	1	24	1	女	八年制	博士	北京协和医学院	2	协和医院	At home	2015年	2019年	2015	4	否	临床型	中共党员（含预备党员）	党员	市区	非农村	10万元—20万元	非贫困	无	临床医学	临床医学	临床医学八年制	否	一般	不满意	一般	不满意	5个以上	6	不止1个	很好
249	27	15	15	33	0	3	1	4	4	1	1	47	1	1	1	29	2	女	统考或推免博士	博士	北京协和医学院	2	北医三院	In college	2015年	2015年	2015	4	是	科研型	群众	非党员	农村	农村	1万元—10万元	贫困或以下	无	临床医学	临床医学	临床医学 ，内科学	是	一般	不满意	一般	不满意	5以上	6	不止1个	一般
303	1	5	6	33	0	2	0	1	2	0	0	72	2	0	1	28	2	女	统考或推免硕士	硕士	北京大学医学部	1	北医三院	At home	2017年	2017年	2017	3	是	科研型	共青团员	非党员	农村	农村	1万元—10万元	贫困或以下	无	临床医学	临床医学	影像医学与核医学	否	很满意	满意	很满意	满意	5	5	不止1个	很好
417	1	1	2	36	1	1	0	1	1	0	0	86	3	0	0	25	1	女	统考或推免硕士	硕士	北京协和医学院	2	北京医院	At home	2018年	2018年	2018	2	否	临床型	中共党员（含预备党员）	党员	农村	农村	1万元—10万元	贫困或以下	无	临床医学	临床医学	内科学	是	很满意	满意	很满意	满意	4	4	不止1个	还算好
900	1	0	7	32	1	3	1	1	1	0	0	102	4	0	0	26	2	男	八年制	博士	北京大学医学部	1	北医三院	At home	2012年	2017年	2017	3	是	临床型	共青团员	非党员	农村	农村	1万元—10万元	贫困或以下	无	临床医学	临床医学	消化内科	否	基本满意	满意	很满意	满意	5	5	不止1个	很好
901	1	0	7	32	1	3	1	1	1	0	0	102	4	0	0	26	2	男	八年制	博士	北京大学医学部	1	北医三院	At home	2012年	2017年	2017	3	是	临床型	共青团员	非党员	农村	农村	1万元—10万元	贫困或以下	无	临床医学	临床医学	消化内科	否	基本满意	满意	很满意	满意	5	5	不止1个	很好
902	1	0	7	32	1	3	1	1	1	0	0	102	4	0	0	26	2	男	八年制	博士	北京大学医学部	1	北医三院	At home	2012年	2017年	2017	3	是	临床型	共青团员	非党员	农村	农村	1万元—10万元	贫困或以下	无	临床医学	临床医学	消化内科	否	基本满意	满意	很满意	满意	5	5	不止1个	很好
632	1	0	0	12	0	1	0	1	1	0	0	69	2	0	0	29	2	女	统考或推免博士	博士	北京协和医学院	2	北京医院	In college	2017年	2017年	2017	3	是	科研型	中共党员（含预备党员）	党员	市区	非农村	20万元—35万元	非贫困	有	临床医学	临床医学	心血管内科	否	基本满意	满意	基本满意	满意	3	3	不止1个	很好
912	1	0	0	10	0	1	0	1	1	0	0	108	4	0	0	28	2	男	统考或推免博士	博士	北京大学医学部	1	北医三院	At home	2015年	2015年	2018	2	否	临床型	中共党员（含预备党员）	党员	农村	农村	1万元—10万元	贫困或以下	无	临床医学	临床医学	外科	否	很满意	满意	很满意	满意	3	3	不止1个	很好
336	1	0	0	28	0	1	0	1	1	0	0	82	3	0	0	24	1	女	统考或推免硕士	硕士	北京大学医学部	1	人民医院	At home	2019级	2019年	2019	1	否	科研型	共青团员	非党员	市区	非农村	1万元—10万元	贫困或以下	无	临床医学	临床医学	眼科	是	很满意	满意	很满意	满意	1	1	1个	很好
4	1	0	2	22	0	1	0	1	1	0	0	103	4	0	0	26	2	女	统考或推免博士	博士	北京大学医学部	1	北大医院	At home	2016年	2016年	2016	4	否	科研型	中共党员（含预备党员）	党员	城镇	非农村	20万元—35万元	非贫困	无	临床医学	临床医学	内科学	是	很满意	满意	基本满意	满意	5以上	6	不止1个	一般
509	1	3	3	22	0	1	0	1	1	0	0	103	4	0	0	23	1	女	统考或推免硕士	硕士	北京协和医学院	2	肿瘤医院	At home	2015年	2018年	2018	2	否	临床型	共青团员	非党员	城镇	非农村	1万元—10万元	贫困或以下	无	生物学	非临床医学	生物化学	是	基本满意	满意	一般	不满意	3个	3	不止1个	很好
618	1	3	4	25	0	2	0	1	1	0	0	78	3	0	0	24	1	男	统考或推免硕士	硕士	北京协和医学院	2	协和医院	At home	2014年	2019年	2019	1	否	临床型	中共党员（含预备党员）	党员	城镇	非农村	1万元—10万元	贫困或以下	无	临床医学	临床医学	肿瘤学	否	基本满意	满意	基本满意	满意	5个	5	不止1个	一般
639	1	0	6	30	0	2	0	1	1	0	0	97	4	0	0	30	2	男	统考或推免博士	博士	北京大学医学部	1	人民医院	At home	2017年	2017年	2017	3	是	科研型	群众	非党员	城镇	非农村	10万元—20万元	非贫困	无	临床医学	临床医学	外科学	否	基本满意	满意	基本满意	满意	5	5	不止1个	很好
640	1	0	6	30	0	2	0	1	1	0	0	97	4	0	0	30	2	男	统考或推免博士	博士	北京大学医学部	1	人民医院	At home	2017年	2017年	2017	3	是	科研型	群众	非党员	城镇	非农村	10万元—20万元	非贫困	无	临床医学	临床医学	外科学	否	基本满意	满意	基本满意	满意	5	5	不止1个	很好
105	3	4	5	32	0	2	0	1	1	0	0	90	4	0	0	25	1	女	统考或推免硕士	硕士	北京大学医学部	1	北京医院	At home	2019级	2019年	2019	1	否	科研型	中共党员（含预备党员）	党员	市区	非农村	10万元—20万元	非贫困	有	基础医学	非临床医学	医学生物化学与分子生物学	否	很满意	满意	很满意	满意	3	3	不止1个	很好
637	5	11	0	50	1	1	0	2	3	0	1	77	3	1	1	32	2	女	统考或推免博士	博士	北京大学医学部	1	北医三院	At home	2017年	2017年	2017	3	是	科研型	群众	非党员	农村	农村	10万元—20万元	非贫困	无	临床医学	临床医学	超声	是	很满意	满意	基本满意	满意	3	3	不止1个	还算好
495	2	1	5	23	0	2	0	1	1	0	0	63	1	0	0	30	2	女	统考或推免博士	博士	北京协和医学院	2	肿瘤医院	At home	2018年	2018年	2018	2	否	临床型	群众	非党员	城镇	非农村	1万元—10万元	贫困或以下	有	临床医学	临床医学	肿瘤学	否	很满意	满意	很满意	满意	5个以上	6	不止1个	很好
142	3	7	9	20	0	3	1	1	2	0	0	50	1	0	1	25	1	男	统考或推免博士	博士	北京协和医学院	2	协和医院	At home	2011年	2012年	2018	2	否	临床型	共青团员	非党员	市区	非农村	10万元—20万元	非贫困	有	临床医学	临床医学	临床医学类	是	很满意	满意	很满意	满意	3个	3	不止1个	很好
700	1	2	2	11	0	1	0	1	1	0	0	88	4	0	0	30	2	男	统考或推免硕士	硕士	北京大学医学部	1	人民医院	At home	2018年	2018年	2018	2	否	科研型	群众	非党员	农村	农村	10万元—20万元	非贫困	有	其他	非临床医学	康复医学与理疗学	否	很满意	满意	很满意	满意	5以上	6	不止1个	很好
701	1	2	2	11	0	1	0	1	1	0	0	88	4	0	0	30	2	男	统考或推免硕士	硕士	北京大学医学部	1	人民医院	At home	2018年	2018年	2018	2	否	科研型	群众	非党员	农村	农村	10万元—20万元	非贫困	有	其他	非临床医学	康复医学与理疗学	否	很满意	满意	很满意	满意	5以上	6	不止1个	很好
846	2	7	10	37	1	3	1	1	2	0	0	70	2	0	1	34	2	男	统考或推免博士	博士	北京大学医学部	1	人民医院	At home	2017年	2017年	2017	3	是	科研型	中共党员（含预备党员）	党员	农村	农村	1万元—10万元	贫困或以下	无	临床医学	临床医学	外科学	否	很满意	满意	很满意	满意	5	5	不止1个	很好
42	2	1	4	32	1	2	0	1	1	0	0	79	3	0	0	27	2	男	统考或推免博士	博士	北京大学医学部	1	北医三院	At home	2019级	2019年	2019	1	否	科研型	共青团员	非党员	农村	农村	10万元—20万元	非贫困	无	临床医学	临床医学	眼科学	否	很满意	满意	很满意	满意	5以上	6	不止1个	很好
361	2	3	11	54	1	3	1	1	1	0	0	88	4	0	0	28	2	女	统考或推免博士	博士	北京大学医学部	1	人民医院	At home	2015年	2015年	2018	2	否	临床型	共青团员	非党员	城镇	非农村	1万元—10万元	贫困或以下	无	临床医学	临床医学	心内科	否	很满意	满意	基本满意	满意	2	2	不止1个	很好
437	2	2	8	26	0	3	1	1	1	0	0	87	4	0	0	27	2	男	统考或推免硕士	硕士	北京大学医学部	1	北医三院	At home	2018年	2018年	2018	2	否	临床型	中共党员（含预备党员）	党员	农村	农村	1万元—10万元	贫困或以下	无	临床医学	临床医学	心内科	否	基本满意	满意	基本满意	满意	4	4	不止1个	还算好
884	3	1	1	26	0	1	0	1	1	0	0	99	4	0	0	28	2	男	统考或推免硕士	硕士	卫生部北京老年医学研究所	2	北京医院	In college	2019级	2019年	2019	1	否	科研型	共青团员	非党员	市区	非农村	1万元—10万元	贫困或以下	无	临床医学	临床医学	老年医学	是	基本满意	满意	很满意	满意	1	1	1个	很好
969	2	0	1	15	0	1	0	1	1	0	0	98	4	0	0	27	2	男	统考或推免博士	博士	北京协和医学院	2	肿瘤医院	At home	2011年	2016年	2016	4	否	科研型	共青团员	非党员	城镇	非农村	1万元—10万元	贫困或以下	有	口腔医学	非临床医学	口腔护理	是	很满意	满意	很满意	满意	5个	5	不止1个	很好
519	2	2	5	25	0	2	0	1	1	0	0	93	4	0	0	22	1	女	统考或推免硕士	硕士	北京协和医学院	2	肿瘤医院	At home	2017年	2019年	2019	1	否	临床型	中共党员（含预备党员）	党员	城镇	非农村	1万元—10万元	贫困或以下	无	生物学	非临床医学	植物学	否	很满意	满意	很满意	满意	2个	2	不止1个	还算好
101	3	1	4	22	0	2	0	1	1	0	0	84	3	0	0	23	1	女	统考或推免硕士	硕士	北京大学医学部	1	北大医院	At home	2019级	2019年	2019	1	否	科研型	共青团员	非党员	城镇	非农村	10万元—20万元	非贫困	无	其他	非临床医学	康复治疗学	否	基本满意	满意	基本满意	满意	5	5	不止1个	还算好
882	4	18	9	47	1	3	1	1	4	0	1	92	4	0	1	23	1	女	统考或推免硕士	硕士	卫生部北京老年医学研究所	2	北京医院	In college	2019级	2019年	2019	1	否	科研型	共青团员	非党员	市区	非农村	1万元—10万元	贫困或以下	无	其他	非临床医学	老年医学	是	很满意	满意	基本满意	满意	3	3	不止1个	很好
203	5	3	1	20	0	1	0	2	1	0	0	98	4	1	0	27	2	女	统考或推免硕士	硕士	北京协和医学院	2	肿瘤医院	At home	2018年	2018年	2018	2	否	临床型	共青团员	非党员	市区	非农村	10万元—20万元	非贫困	无	临床医学	临床医学	外科	否	很满意	满意	很满意	满意	2个	2	不止1个	很好
1011	8	3	8	12	0	3	1	2	1	0	0	60	1	1	0	24	1	男	统考或推免硕士	硕士	北京协和医学院	2	肿瘤医院	At home	2019级	2019年	2019	1	否	临床型	中共党员（含预备党员）	党员	农村	农村	1万元—10万元	贫困或以下	无	临床医学	临床医学	肿瘤学	否	一般	不满意	一般	不满意	5个以上	6	不止1个	很好
359	1	0	0	15	0	1	0	1	1	0	0	99	4	0	0	28	2	女	统考或推免博士	博士	北京大学医学部	1	北京医院	At home	2017年	2018年	2017	3	是	临床型	中共党员（含预备党员）	党员	城镇	非农村	1万元—10万元	贫困或以下	无	临床医学	临床医学	心血管内科	否	很满意	满意	很满意	满意	5以上	6	不止1个	很好
312	1	0	1	26	0	1	0	1	1	0	0	104	4	0	0	25	1	女	统考或推免硕士	硕士	北京大学医学部	1	北京医院	At home	2017年	2018年	2018	2	否	科研型	中共党员（含预备党员）	党员	农村	农村	1万元—10万元	贫困或以下	无	临床医学	临床医学	临床检验诊断学	否	很满意	满意	很满意	满意	5以上	6	不止1个	很好
659	1	2	1	28	0	1	0	1	1	0	0	106	4	0	0	27	2	女	统考或推免博士	博士	北京大学医学部	1	北京医院	At home	2019级	2016年	2019	1	否	科研型	共青团员	非党员	市区	非农村	10万元—20万元	非贫困	无	临床医学	临床医学	内科学	否	很满意	满意	很满意	满意	4	4	不止1个	很好
858	1	0	3	40	1	1	0	1	1	0	0	100	4	0	0	28	2	女	统考或推免博士	博士	北京大学医学部	1	北医三院	At home	2019级	2019年	2019	1	否	科研型	中共党员（含预备党员）	党员	城镇	非农村	1万元—10万元	贫困或以下	无	护理学	非临床医学	护理学	否	很满意	满意	很满意	满意	5以上	6	不止1个	很好
93	1	6	7	31	0	3	1	1	2	0	0	82	3	0	1	23	1	女	统考或推免硕士	硕士	卫生部北京老年医学研究所	2	北京医院	In college	2019级	2019年	2019	1	否	科研型	共青团员	非党员	城镇	非农村	10万元—20万元	非贫困	无	临床医学	临床医学	妇产科学	是	基本满意	满意	很满意	满意	5以上	6	不止1个	很好
315	1	4	3	27	0	1	0	1	1	0	0	92	4	0	0	25	1	女	统考或推免硕士	硕士	卫生部北京老年医学研究所	2	北京医院	In college	2018年	2018年	2018	2	否	科研型	共青团员	非党员	市区	非农村	1万元—10万元	贫困或以下	无	临床医学	临床医学	老年医学	是	一般	不满意	不太满意	不满意	3	3	不止1个	很好
160	2	6	5	27	0	2	0	1	2	0	0	72	2	0	1	32	2	女	统考或推免博士	博士	北京协和医学院	2	北京医院	At home	2019级	2019年	2019	1	否	临床型	中共党员（含预备党员）	党员	市区	非农村	20万元—35万元	非贫困	无	临床医学	临床医学	妇产科学	是	很满意	满意	基本满意	满意	4	4	不止1个	很好
628	2	2	2	18	0	1	0	1	1	0	0	95	4	0	0	27	2	女	统考或推免博士	博士	北京大学医学部	1	北大医院	At home	2015年	2016年	2016	4	否	科研型	共青团员	非党员	城镇	非农村	20万元—35万元	非贫困	无	临床医学	临床医学	临床医学	否	很满意	满意	很满意	满意	5以上	6	不止1个	很好
759	2	0	4	30	0	2	0	1	1	0	0	93	4	0	0	22	1	男	统考或推免硕士	硕士	北京协和医学院	2	肿瘤医院	In college	2012年	2017年	2017	3	是	临床型	共青团员	非党员	城镇	非农村	20万元—35万元	非贫困	无	基础医学	非临床医学	病理学	是	基本满意	满意	基本满意	满意	5个	5	不止1个	很好
760	2	0	4	30	0	2	0	1	1	0	0	93	4	0	0	22	1	女	统考或推免硕士	硕士	北京协和医学院	2	肿瘤医院	In college	2012年	2017年	2017	3	是	临床型	共青团员	非党员	城镇	非农村	20万元—35万元	非贫困	无	基础医学	非临床医学	人体解剖学	是	基本满意	满意	基本满意	满意	5个	5	不止1个	很好
221	3	2	2	31	0	1	0	1	1	0	0	102	4	0	0	25	1	男	统考或推免硕士	硕士	北京协和医学院	2	肿瘤医院	At home	2012年	2016年	2019	1	否	临床型	共青团员	非党员	城镇	非农村	10万元—20万元	非贫困	有	口腔医学	非临床医学	口腔修复学	是	很满意	满意	基本满意	满意	2个	2	不止1个	很好
368	6	1	5	44	1	2	0	2	1	0	0	88	4	1	0	26	2	男	统考或推免博士	博士	北京协和医学院	2	北京医院	At home	2019级	2019年	2019	1	否	临床型	共青团员	非党员	市区	非农村	1万元—10万元	贫困或以下	无	临床医学	临床医学	神经外科	否	很满意	满意	基本满意	满意	3	3	不止1个	还算好
87	3	1	2	11	0	1	0	1	1	0	0	108	4	0	0	25	1	男	统考或推免硕士	硕士	北京大学医学部	1	北京医院	At home	2018年	2019年	2019	1	否	科研型	共青团员	非党员	市区	非农村	35万元—60万元	非贫困	无	临床医学	临床医学	泌尿外科	否	很满意	满意	很满意	满意	5	5	不止1个	很好
652	5	0	3	43	1	1	0	2	1	0	0	103	4	1	0	26	2	男	统考或推免博士	博士	北京协和医学院	2	北京医院	At home	2019级	2016年	2019	1	否	科研型	共青团员	非党员	城镇	非农村	35万元—60万元	非贫困	有	临床医学	临床医学	泌尿外科	否	很满意	满意	很满意	满意	5以上	6	不止1个	很好
739	3	5	5	50	1	2	0	1	2	0	0	64	1	0	1	28	2	男	统考或推免博士	博士	北京大学医学部	1	人民医院	At home	2015年	2015年	2018	2	否	临床型	共青团员	非党员	市区	非农村	20万元—35万元	非贫困	有	临床医学	临床医学	骨科	否	很满意	满意	很满意	满意	5以上	6	不止1个	还算好
740	3	5	5	50	1	2	0	1	2	0	0	64	1	0	1	28	2	男	统考或推免博士	博士	北京大学医学部	1	人民医院	At home	2015年	2015年	2018	2	否	临床型	共青团员	非党员	市区	非农村	20万元—35万元	非贫困	有	临床医学	临床医学	骨科	否	很满意	满意	很满意	满意	5以上	6	不止1个	还算好
147	3	1	5	25	0	2	0	1	1	0	0	95	4	0	0	37	2	女	统考或推免博士	博士	北京协和医学院	2	北京医院	In college	2018年	2018年	2018	2	否	临床型	群众	非党员	城镇	非农村	10万元—20万元	非贫困	无	临床医学	临床医学	影像医学与核医学	是	很满意	满意	很满意	满意	2	2	不止1个	很好
412	3	2	6	34	1	2	0	1	1	0	0	70	2	0	0	27	2	女	统考或推免硕士	硕士	北京大学医学部	1	北医三院	At home	2013年	2013年	2018	2	否	临床型	共青团员	非党员	农村	农村	1万元—10万元	贫困或以下	无	临床医学	临床医学	皮肤科	否	基本满意	满意	基本满意	满意	3	3	不止1个	还算好
413	3	2	6	34	1	2	0	1	1	0	0	70	2	0	0	27	2	女	统考或推免硕士	硕士	北京大学医学部	1	北医三院	At home	2013年	2013年	2018	2	否	临床型	共青团员	非党员	农村	农村	1万元—10万元	贫困或以下	无	临床医学	临床医学	皮肤科	否	基本满意	满意	基本满意	满意	3	3	不止1个	还算好
813	4	2	3	22	0	1	0	1	1	0	0	99	4	0	0	26	2	男	统考或推免硕士	硕士	北京协和医学院	2	北京医院	At home	2019级	2019年	2019	1	否	临床型	中共党员（含预备党员）	党员	市区	非农村	10万元—20万元	非贫困	无	临床医学	临床医学	影像医学与核医学	是	很满意	满意	很满意	满意	2	2	不止1个	很好
356	5	6	8	22	0	3	1	2	2	0	0	84	3	1	1	29	2	男	统考或推免博士	博士	北京协和医学院	2	北京医院	In college	2017年	2017年	2017	3	是	临床型	群众	非党员	城镇	非农村	1万元—10万元	贫困或以下	无	临床医学	临床医学	影像医学与核医学	否	基本满意	满意	基本满意	满意	5以上	6	不止1个	还算好
814	4	2	8	14	0	3	1	1	1	0	0	84	3	0	0	27	2	男	统考或推免硕士	硕士	北京协和医学院	2	北京医院	At home	2019级	2019年	2019	1	否	临床型	中共党员（含预备党员）	党员	市区	非农村	10万元—20万元	非贫困	有	临床医学	临床医学	内科学	是	基本满意	满意	很满意	满意	3	3	不止1个	很好
854	5	6	14	32	0	3	1	2	2	0	0	95	4	1	1	31	2	女	统考或推免博士	博士	北京大学医学部	1	北医三院	At home	2018年	2018年	2018	2	否	科研型	中共党员（含预备党员）	党员	农村	农村	1万元—10万元	贫困或以下	无	临床医学	临床医学	影像医学与核医学	否	很满意	满意	很满意	满意	2	2	不止1个	很好
524	2	1	0	48	1	1	0	1	1	0	0	66	1	0	0	24	1	女	统考或推免硕士	硕士	北京协和医学院	2	肿瘤医院	At home	2019级	2019年	2019	1	否	临床型	共青团员	非党员	市区	非农村	1万元—10万元	贫困或以下	无	临床医学	临床医学	核医学	是	基本满意	满意	基本满意	满意	2个	2	不止1个	一般
725	5	7	7	32	1	3	1	2	2	0	0	88	4	1	1	23	1	男	八年制	博士	北京大学医学部	1	北医三院	At home	2015年	2018年	2015	4	否	临床型	中共党员（含预备党员）	党员	市区	非农村	60万元以上	非贫困	无	临床医学	临床医学	骨科	否	基本满意	满意	基本满意	满意	2	2	不止1个	还算好
961	1	1	0	16	0	1	0	1	1	0	0	106	4	0	0	23	1	女	统考或推免硕士	硕士	北京大学医学部	1	北京医院	At home	2019级	2019年	2019	1	否	临床型	共青团员	非党员	市区	非农村	1万元—10万元	贫困或以下	无	临床医学	临床医学	眼科学	否	很满意	满意	很满意	满意	2	2	不止1个	很好
918	1	5	0	20	0	1	0	1	2	0	0	106	4	0	1	27	2	男	统考或推免博士	博士	北京大学医学部	1	北京医院	At home	2019级	2019年	2019	1	否	临床型	中共党员（含预备党员）	党员	城镇	非农村	1万元—10万元	贫困或以下	无	中医学	非临床医学	中西医结合临床	是	很满意	满意	很满意	满意	1	1	1个	很好
892	1	6	1	33	1	1	0	1	2	0	0	53	1	0	1	26	2	男	统考或推免硕士	硕士	北京大学医学部	1	人民医院	At home	2019级	2019年	2019	1	否	科研型	群众	非党员	农村	农村	1万元—10万元	贫困或以下	无	临床医学	临床医学	外科学	是	很满意	满意	基本满意	满意	1	1	1个	还算好
875	1	1	1	30	0	1	0	1	1	0	0	104	4	0	0	27	2	女	统考或推免硕士	硕士	卫生部北京老年医学研究所	2	北京医院	In college	2018年	2018年	2018	2	否	科研型	中共党员（含预备党员）	党员	农村	农村	1万元—10万元	贫困或以下	无	临床医学	临床医学	老年医学	是	很满意	满意	很满意	满意	5	5	不止1个	还算好
354	3	2	1	20	0	1	0	1	1	0	0	91	4	0	0	25	1	男	八年制	博士	北京大学医学部	1	北京医院	At home	2013年	2016年	2018	2	否	临床型	共青团员	非党员	农村	农村	1万元—10万元	贫困或以下	无	临床医学	临床医学	骨外科	否	基本满意	满意	很满意	满意	2	2	不止1个	还算好
924	3	0	5	23	0	2	0	1	1	0	0	94	4	0	0	28	2	女	统考或推免硕士	硕士	北京协和医学院	2	北京医院	In college	2017年	2017年	2017	3	是	临床型	共青团员	非党员	农村	农村	1万元—10万元	贫困或以下	无	临床医学	临床医学	影像医学与核医学	是	很满意	满意	很满意	满意	1	1	1个	很好
673	2	2	3	26	0	1	0	1	1	0	0	89	4	0	0	27	2	男	统考或推免硕士	硕士	北京大学医学部	1	北大医院	At home	2017年	2017年	2017	3	是	科研型	共青团员	非党员	城镇	非农村	10万元—20万元	非贫困	无	临床医学	临床医学	内科学	否	很满意	满意	基本满意	满意	2	2	不止1个	很好
812	2	4	2	18	0	1	0	1	1	0	0	76	3	0	0	20	1	男	统考或推免硕士	硕士	北京协和医学院	2	肿瘤医院	At home	2018年	2019年	2019	1	否	临床型	共青团员	非党员	市区	非农村	20万元—35万元	非贫困	有	基础医学	非临床医学	人体解刨学	否	基本满意	满意	很满意	满意	5个	5	不止1个	很好
523	3	18	16	55	1	3	1	1	4	0	1	79	3	0	1	22	1	女	统考或推免硕士	硕士	北京协和医学院	2	肿瘤医院	In college	2018年	2019年	2019	1	否	临床型	共青团员	非党员	农村	农村	1万元—10万元	贫困或以下	无	临床医学	临床医学	临床	是	一般	不满意	一般	不满意	4个	4	不止1个	一般
196	3	4	4	50	1	2	0	1	1	0	0	75	2	0	0	22	1	男	统考或推免硕士	硕士	北京协和医学院	2	协和医院	At home	2016年	2018年	2018	2	否	临床型	共青团员	非党员	农村	农村	35万元—60万元	非贫困	无	临床医学	临床医学	矫形外科	是	一般	不满意	基本满意	满意	3个	3	不止1个	很好
1004	3	6	5	31	0	2	0	1	2	0	0	95	4	0	1	20	1	男	统考或推免硕士	硕士	北京协和医学院	2	协和医院	At home	2016年	2019年	2019	1	否	临床型	中共党员（含预备党员）	党员	农村	农村	1万元—10万元	贫困或以下	有	临床医学	临床医学	人体解剖学	是	很满意	满意	很满意	满意	3个	3	不止1个	很好
526	3	10	8	36	1	3	1	1	3	0	1	64	1	0	1	24	1	女	统考或推免硕士	硕士	北京协和医学院	2	肿瘤医院	At home	2019级	2019年	2019	1	否	临床型	群众	非党员	城镇	非农村	1万元—10万元	贫困或以下	无	护理学	非临床医学	护士	否	一般	不满意	很满意	满意	3个	3	不止1个	还算好
1010	5	5	4	29	0	2	0	2	2	0	0	55	1	1	1	20	1	女	统考或推免硕士	硕士	北京协和医学院	2	协和医院	In college	2019级	2019年	2019	1	否	临床型	共青团员	非党员	农村	农村	1万元—10万元	贫困或以下	无	护理学	非临床医学	护理专业	否	基本满意	满意	基本满意	满意	2个	2	不止1个	还算好
946	2	2	9	16	0	3	1	1	1	0	0	64	1	0	0	28	2	男	统考或推免硕士	硕士	北京协和医学院	2	协和医院	At home	2018年	2018年	2018	2	否	临床型	共青团员	非党员	城镇	非农村	1万元—10万元	贫困或以下	无	临床医学	临床医学	外科学	否	一般	不满意	基本满意	满意	5以上	6	不止1个	一般
74	3	1	4	24	0	2	0	1	1	0	0	91	4	0	0	25	1	女	统考或推免硕士	硕士	卫生部北京老年医学研究所	2	北京医院	In college	2018年	2018年	2018	2	否	科研型	中共党员（含预备党员）	党员	城镇	非农村	10万元—20万元	非贫困	无	临床医学	临床医学	风湿免疫	是	很满意	满意	基本满意	满意	2	2	不止1个	很好
789	4	2	5	15	0	2	0	1	1	0	0	80	3	0	0	24	1	男	统考或推免硕士	硕士	北京协和医学院	2	肿瘤医院	At home	2015年	2018年	2018	2	否	临床型	共青团员	非党员	城镇	非农村	10万元—20万元	非贫困	无	中医学	非临床医学	针灸推拿学	是	很满意	满意	很满意	满意	3个	3	不止1个	很好
831	4	2	3	21	0	1	0	1	1	0	0	89	4	0	0	24	1	女	统考或推免硕士	硕士	北京协和医学院	2	协和医院	At home	2019级	2019年	2019	1	否	临床型	中共党员（含预备党员）	党员	市区	非农村	20万元—35万元	非贫困	无	临床医学	临床医学	妇产科学	否	很满意	满意	很满意	满意	2个	2	不止1个	很好
995	10	7	16	22	0	3	1	3	2	1	0	68	2	1	1	26	2	男	统考或推免博士	博士	北京协和医学院	2	肿瘤医院	At home	2016年	2018年	2018	2	否	临床型	共青团员	非党员	农村	农村	1万元以下	贫困或以下	无	临床医学	临床医学	医学影像学专业	是	基本满意	满意	很满意	满意	1个	1	1个	很好
592	3	0	1	31	0	1	0	1	1	0	0	87	4	0	0	24	1	女	统考或推免硕士	硕士	北京协和医学院	2	协和医院	In college	2018年	2018年	2018	2	否	科研型	共青团员	非党员	市区	非农村	1万元—10万元	贫困或以下	无	临床医学	临床医学	临床医学	否	基本满意	满意	基本满意	满意	3个	3	不止1个	还算好
224	5	8	5	10	0	2	0	2	2	0	0	87	4	1	1	26	2	男	统考或推免硕士	硕士	北京协和医学院	2	肿瘤医院	At home	2017年	2019年	2019	1	否	临床型	群众	非党员	市区	非农村	20万元—35万元	非贫困	有	临床医学	临床医学	肿瘤学	否	很满意	满意	基本满意	满意	1个	1	1个	还算好
225	5	8	5	10	0	2	0	2	2	0	0	87	4	1	1	26	2	男	统考或推免硕士	硕士	北京协和医学院	2	肿瘤医院	At home	2017年	2019年	2019	1	否	临床型	群众	非党员	市区	非农村	20万元—35万元	非贫困	有	临床医学	临床医学	肿瘤学	否	很满意	满意	基本满意	满意	1个	1	1个	还算好
794	7	7	13	30	0	3	1	2	2	0	0	59	1	1	1	31	2	女	统考或推免硕士	硕士	北京协和医学院	2	肿瘤医院	At home	2018年	2012年	2018	2	否	临床型	群众	非党员	市区	非农村	20万元—35万元	非贫困	无	临床医学	临床医学	影像诊断学	否	基本满意	满意	基本满意	满意	1个	1	1个	不太好
856	7	7	8	50	1	3	1	2	2	0	0	78	3	1	1	27	2	女	统考或推免博士	博士	北京大学医学部	1	人民医院	At home	2018年	2018年	2018	2	否	科研型	中共党员（含预备党员）	党员	农村	农村	1万元—10万元	贫困或以下	无	临床医学	临床医学	内科学（肾脏病）	否	基本满意	满意	很满意	满意	5以上	6	不止1个	还算好
260	2	1	2	33	0	1	0	1	1	0	0	87	4	0	0	29	2	女	统考或推免博士	博士	北京大学医学部	1	人民医院	At home	2017年	2017年	2017	3	是	科研型	共青团员	非党员	农村	农村	1万元—10万元	贫困或以下	无	临床医学	临床医学	内科学	否	基本满意	满意	基本满意	满意	4	4	不止1个	很好
177	2	1	6	22	0	2	0	1	1	0	0	81	3	0	0	27	2	女	统考或推免硕士	硕士	北京大学医学部	1	北京医院	At home	2017年	2017年	2017	3	是	临床型	共青团员	非党员	市区	非农村	10万元—20万元	非贫困	无	临床医学	临床医学	皮肤病与性病学	否	基本满意	满意	很满意	满意	2	2	不止1个	还算好
510	4	4	20	36	1	3	1	1	1	0	0	68	2	0	0	22	1	男	统考或推免硕士	硕士	北京协和医学院	2	协和医院	At home	2016年	2018年	2018	2	否	临床型	共青团员	非党员	城镇	非农村	1万元—10万元	贫困或以下	有	生物学	非临床医学	生物科学	否	很满意	满意	很满意	满意	3个	3	不止1个	很好
972	4	9	6	38	1	2	0	1	2	0	0	71	2	0	1	27	2	男	统考或推免博士	博士	北京协和医学院	2	肿瘤医院	At home	2014年	2019年	2019	1	否	科研型	共青团员	非党员	农村	农村	1万元—10万元	贫困或以下	无	临床医学	临床医学	神经病学专业	否	很满意	满意	基本满意	满意	4个	4	不止1个	很好
768	3	1	0	25	0	1	0	1	1	0	0	91	4	0	0	26	2	女	统考或推免硕士	硕士	北京大学医学部	1	北京医院	At home	2017年	2017年	2017	3	是	临床型	中共党员（含预备党员）	党员	市区	非农村	20万元—35万元	非贫困	无	临床医学	临床医学	肾内科	否	很满意	满意	基本满意	满意	3	3	不止1个	很好
879	3	0	4	10	0	2	0	1	1	0	0	99	4	0	0	28	2	女	统考或推免硕士	硕士	北京大学医学部	1	人民医院	At home	2018年	2018年	2018	2	否	科研型	共青团员	非党员	农村	农村	1万元以下	贫困或以下	无	临床医学	临床医学	儿科学	是	基本满意	满意	很满意	满意	4	4	不止1个	很好
168	4	10	11	30	0	3	1	1	3	0	1	67	1	0	1	26	2	男	统考或推免硕士	硕士	北京协和医学院	2	北京医院	At home	2017年	2017年	2017	3	是	临床型	共青团员	非党员	市区	非农村	35万元—60万元	非贫困	有	临床医学	临床医学	内科学	否	很满意	满意	很满意	满意	5	5	不止1个	很好
279	4	6	11	10	0	3	1	1	2	0	0	64	1	0	1	24	1	男	统考或推免博士	博士	北京大学医学部	1	北大医院	At home	2019级	2019年	2019	1	否	科研型	共青团员	非党员	农村	农村	1万元—10万元	贫困或以下	无	临床医学	临床医学	泌尿外科	否	基本满意	满意	基本满意	满意	5以上	6	不止1个	还算好
861	5	2	14	36	1	3	1	2	1	0	0	47	1	1	0	27	2	女	统考或推免硕士	硕士	卫生部北京老年医学研究所	2	北京医院	In college	2017年	2017年	2017	3	是	科研型	共青团员	非党员	城镇	非农村	1万元—10万元	贫困或以下	无	其他	非临床医学	风湿免疫	是	不太满意	不满意	不太满意	不满意	2	2	不止1个	不太好
752	7	8	8	31	0	3	1	2	2	0	0	68	2	1	1	31	2	女	统考或推免博士	博士	北京大学医学部	1	人民医院	At home	2016年	2016年	2019	1	否	临床型	中共党员（含预备党员）	党员	城镇	非农村	10万元—20万元	非贫困	无	临床医学	临床医学	内科学	否	基本满意	满意	不太满意	不满意	4	4	不止1个	很好
522	12	5	14	41	1	3	1	3	2	1	0	69	2	1	1	20	1	女	统考或推免硕士	硕士	北京协和医学院	2	协和医院	At home	2018年	2019年	2019	1	否	临床型	共青团员	非党员	农村	农村	1万元—10万元	贫困或以下	无	生物学	非临床医学	生物制药	否	基本满意	满意	基本满意	满意	2个	2	不止1个	很好
841	1	0	0	23	0	1	0	1	1	0	0	96	4	0	0	29	2	女	统考或推免博士	博士	北京大学医学部	1	北医三院	At home	2017年	2017年	2017	3	是	科研型	中共党员（含预备党员）	党员	城镇	非农村	1万元—10万元	贫困或以下	无	临床医学	临床医学	影像医学与核医学	否	很满意	满意	很满意	满意	5以上	6	不止1个	还算好
642	1	2	4	32	0	2	0	1	1	0	0	74	2	0	0	31	2	女	统考或推免博士	博士	北京大学医学部	1	人民医院	At home	2017年	2017年	2017	3	是	科研型	中共党员（含预备党员）	党员	市区	非农村	10万元—20万元	非贫困	无	临床医学	临床医学	皮肤病与性病学	否	很满意	满意	基本满意	满意	5以上	6	不止1个	很好
638	1	0	1	20	0	1	0	1	1	0	0	90	4	0	0	30	2	男	统考或推免博士	博士	北京大学医学部	1	人民医院	At home	2017年	2017年	2017	3	是	科研型	共青团员	非党员	市区	非农村	20万元—35万元	非贫困	有	临床医学	临床医学	外科学	否	很满意	满意	很满意	满意	2	2	不止1个	很好
890	1	0	1	25	0	1	0	1	1	0	0	89	4	0	0	26	2	男	统考或推免硕士	硕士	北京大学医学部	1	北大医院	At home	2019级	2019年	2019	1	否	科研型	中共党员（含预备党员）	党员	农村	农村	1万元—10万元	贫困或以下	无	临床医学	临床医学	临床研究方法学	否	很满意	满意	很满意	满意	2	2	不止1个	很好
33	1	2	2	19	0	1	0	1	1	0	0	79	3	0	0	33	2	男	统考或推免博士	博士	北京大学医学部	1	人民医院	At home	2018年	2018年	2018	2	否	科研型	中共党员（含预备党员）	党员	市区	非农村	10万元—20万元	非贫困	无	临床医学	临床医学	骨外科学	否	基本满意	满意	基本满意	满意	5以上	6	不止1个	还算好
807	1	18	19	47	1	3	1	1	4	0	1	73	2	0	1	23	1	男	统考或推免硕士	硕士	北京协和医学院	2	肿瘤医院	At home	2015年	2019年	2019	1	否	临床型	共青团员	非党员	市区	非农村	10万元—20万元	非贫困	有	口腔医学	非临床医学	临床诊断学	是	很满意	满意	很满意	满意	3个	3	不止1个	很好
915	2	0	1	26	0	1	0	1	1	0	0	68	2	0	0	28	2	女	统考或推免博士	博士	北京大学医学部	1	北医三院	In college	2018年	2014年	2018	2	否	临床型	共青团员	非党员	城镇	非农村	1万元—10万元	贫困或以下	无	临床医学	临床医学	心血管内科	否	一般	不满意	一般	不满意	5以上	6	不止1个	一般
742	2	5	2	29	0	1	0	1	2	0	0	90	4	0	1	29	2	男	统考或推免博士	博士	北京协和医学院	2	北京医院	At home	2018年	2018年	2018	2	否	临床型	共青团员	非党员	农村	农村	20万元—35万元	非贫困	无	临床医学	临床医学	泌尿外科	否	很满意	满意	很满意	满意	5以上	6	不止1个	还算好
1009	2	5	5	22	0	2	0	1	2	0	0	81	3	0	1	25	1	男	统考或推免硕士	硕士	北京协和医学院	2	协和医院	At home	2019级	2019年	2019	1	否	临床型	共青团员	非党员	农村	农村	1万元—10万元	贫困或以下	无	临床医学	临床医学	肿瘤学	是	很满意	满意	基本满意	满意	2个	2	不止1个	还算好
832	3	6	9	47	1	3	1	1	2	0	0	98	4	0	1	23	1	男	统考或推免硕士	硕士	北京协和医学院	2	协和医院	At home	2019级	2019年	2019	1	否	临床型	共青团员	非党员	城镇	非农村	60万元以上	非贫困	无	临床医学	临床医学	外科	否	很满意	满意	很满意	满意	5个	5	不止1个	很好
885	2	1	1	22	0	1	0	1	1	0	0	102	4	0	0	23	1	女	统考或推免硕士	硕士	卫生部北京老年医学研究所	2	北京医院	In college	2019级	2019年	2019	1	否	科研型	共青团员	非党员	城镇	非农村	1万元—10万元	贫困或以下	无	临床医学	临床医学	老年医学	是	很满意	满意	基本满意	满意	3	3	不止1个	很好
735	2	2	4	12	0	2	0	1	1	0	0	101	4	0	0	26	2	女	统考或推免博士	博士	北京协和医学院	2	肿瘤医院	At home	2014年	2018年	2018	2	否	临床型	共青团员	非党员	城镇	非农村	10万元—20万元	非贫困	无	护理学	非临床医学	妇儿科护理学	是	很满意	满意	很满意	满意	4个	4	不止1个	很好
987	3	0	0	33	0	1	0	1	1	0	0	87	4	0	0	23	1	女	统考或推免硕士	硕士	北京协和医学院	2	协和医院	In college	2019级	2019年	2019	1	否	科研型	共青团员	非党员	市区	非农村	1万元—10万元	贫困或以下	无	临床医学	临床医学	临床医学	否	基本满意	满意	基本满意	满意	5个	5	不止1个	很好
307	3	1	3	23	0	1	0	1	1	0	0	80	3	0	0	25	1	女	统考或推免硕士	硕士	北京大学医学部	1	人民医院	At home	2017年	2017年	2017	3	是	科研型	中共党员（含预备党员）	党员	农村	农村	1万元—10万元	贫困或以下	无	临床医学	临床医学	内科学	是	基本满意	满意	基本满意	满意	1	1	1个	很好
201	4	1	0	35	1	1	0	1	1	0	0	90	4	0	0	24	1	女	统考或推免硕士	硕士	北京协和医学院	2	协和医院	At home	2018年	2018年	2018	2	否	临床型	共青团员	非党员	市区	非农村	10万元—20万元	非贫困	无	临床医学	临床医学	消化内科	否	基本满意	满意	基本满意	满意	5以上	6	不止1个	还算好
853	12	9	5	28	0	2	0	3	2	1	0	68	2	1	1	25	1	女	统考或推免博士	博士	北京大学医学部	1	北京医院	At home	2018年	2019年	2018	2	否	科研型	中共党员（含预备党员）	党员	农村	农村	1万元—10万元	贫困或以下	无	基础医学	非临床医学	医学生物化学与分子生物学	否	不太满意	不满意	不太满意	不满意	5	5	不止1个	一般
859	2	0	0	10	0	1	0	1	1	0	0	108	4	0	0	27	2	男	统考或推免博士	博士	北京大学医学部	1	北医三院	At home	2019级	2019年	2019	1	否	科研型	中共党员（含预备党员）	党员	城镇	非农村	1万元—10万元	贫困或以下	无	临床医学	临床医学	外科学	否	很满意	满意	很满意	满意	5以上	6	不止1个	很好
932	2	1	3	13	0	1	0	1	1	0	0	106	4	0	0	26	2	女	统考或推免硕士	硕士	北京大学医学部	1	北京医院	At home	2017年	2017年	2017	3	是	临床型	中共党员（含预备党员）	党员	农村	农村	1万元—10万元	贫困或以下	无	临床医学	临床医学	影像医学与核医学	是	很满意	满意	很满意	满意	3	3	不止1个	很好
962	2	2	1	10	0	1	0	1	1	0	0	107	4	0	0	25	1	女	统考或推免硕士	硕士	北京大学医学部	1	北京医院	At home	2019级	2019年	2019	1	否	临床型	中共党员（含预备党员）	党员	城镇	非农村	1万元—10万元	贫困或以下	无	临床医学	临床医学	麻醉学	否	很满意	满意	很满意	满意	3	3	不止1个	很好
19	2	4	3	30	0	1	0	1	1	0	0	93	4	0	0	30	2	女	统考或推免博士	博士	北京大学医学部	1	人民医院	At home	2017年	2017年	2017	3	是	科研型	群众	非党员	城镇	非农村	20万元—35万元	非贫困	无	临床医学	临床医学	内科学	否	基本满意	满意	不太满意	不满意	3	3	不止1个	很好
85	2	1	4	37	1	2	0	1	1	0	0	73	2	0	0	23	1	女	统考或推免硕士	硕士	北京大学医学部	1	人民医院	At home	2018年	2018年	2018	2	否	科研型	共青团员	非党员	市区	非农村	35万元—60万元	非贫困	无	临床医学	临床医学	风湿免疫	否	基本满意	满意	基本满意	满意	3	3	不止1个	很好
52	3	1	3	23	0	1	0	1	1	0	0	105	4	0	0	26	2	女	统考或推免硕士	硕士	卫生部北京老年医学研究所	2	北京医院	In college	2017年	2017年	2017	3	是	科研型	中共党员（含预备党员）	党员	市区	非农村	20万元—35万元	非贫困	无	临床医学	临床医学	老年医学	是	基本满意	满意	基本满意	满意	5	5	不止1个	很好
223	3	2	3	18	0	1	0	1	1	0	0	91	4	0	0	22	1	男	统考或推免硕士	硕士	北京协和医学院	2	肿瘤医院	At home	2016年	2019年	2019	1	否	临床型	共青团员	非党员	农村	农村	10万元—20万元	非贫困	无	临床医学	临床医学	临床医学	否	很满意	满意	很满意	满意	4个	4	不止1个	还算好
750	3	3	6	30	0	2	0	1	1	0	0	90	4	0	0	25	1	女	统考或推免博士	博士	北京协和医学院	2	肿瘤医院	At home	2011年	2019年	2019	1	否	临床型	中共党员（含预备党员）	党员	城镇	非农村	10万元—20万元	非贫困	无	临床医学	临床医学	临床医学	否	很满意	满意	基本满意	满意	4个	4	不止1个	还算好
666	3	2	5	17	0	2	0	1	1	0	0	105	4	0	0	25	1	女	统考或推免硕士	硕士	卫生部北京老年医学研究所	2	北京医院	In college	2017年	2017年	2017	3	是	科研型	共青团员	非党员	市区	非农村	60万元以上	非贫困	无	临床医学	临床医学	老年医学	是	很满意	满意	很满意	满意	4	4	不止1个	很好
981	3	4	0	33	0	1	0	1	1	0	0	70	2	0	0	26	2	女	统考或推免硕士	硕士	北京协和医学院	2	协和医院	At home	2018年	2018年	2018	2	否	科研型	中共党员（含预备党员）	党员	市区	非农村	1万元—10万元	贫困或以下	有	临床医学	临床医学	内科学	否	很满意	满意	很满意	满意	5个以上	6	不止1个	很好
111	3	6	4	28	0	2	0	1	2	0	0	87	4	0	1	27	2	女	八年制	博士	北京大学医学部	1	北京医院	At home	2011年	2014年	2012	4	是	临床型	共青团员	非党员	市区	非农村	10万元—20万元	非贫困	无	临床医学	临床医学	内科学	否	基本满意	满意	基本满意	满意	5以上	6	不止1个	还算好
809	3	0	4	16	0	2	0	1	1	0	0	94	4	0	0	22	1	女	统考或推免硕士	硕士	北京协和医学院	2	肿瘤医院	At home	2017年	2019年	2019	1	否	临床型	共青团员	非党员	市区	非农村	10万元—20万元	非贫困	无	临床医学	临床医学	外科学	否	很满意	满意	基本满意	满意	2个	2	不止1个	还算好
81	4	1	0	45	1	1	0	1	1	0	0	83	3	0	0	28	2	女	统考或推免硕士	硕士	北京大学医学部	1	北大医院	At home	2018年	2018年	2018	2	否	科研型	群众	非党员	市区	非农村	10万元—20万元	非贫困	无	临床医学	临床医学	皮肤病与性病学	否	基本满意	满意	基本满意	满意	4	4	不止1个	一般
779	4	2	1	28	0	1	0	1	1	0	0	53	1	0	0	26	2	女	统考或推免硕士	硕士	北京大学医学部	1	人民医院	At home	2017年	2017年	2017	3	是	临床型	共青团员	非党员	市区	非农村	10万元—20万元	非贫困	无	临床医学	临床医学	胃肠外科	否	不太满意	不满意	一般	不满意	1	1	1个	还算好
158	4	5	3	33	0	1	0	1	2	0	0	71	2	0	1	29	2	女	统考或推免博士	博士	北京大学医学部	1	北京医院	At home	2016年	2017年	2019	1	否	临床型	群众	非党员	市区	非农村	20万元—35万元	非贫困	无	临床医学	临床医学	影像医学与核医学	否	基本满意	满意	基本满意	满意	5以上	6	不止1个	还算好
331	4	1	1	27	0	1	0	1	1	0	0	67	1	0	0	24	1	女	统考或推免硕士	硕士	北京大学医学部	1	北大医院	At home	2019级	2019年	2019	1	否	科研型	共青团员	非党员	市区	非农村	1万元—10万元	贫困或以下	无	临床医学	临床医学	耳鼻喉科学	是	基本满意	满意	基本满意	满意	5以上	6	不止1个	还算好
148	4	1	4	37	1	2	0	1	1	0	0	85	3	0	0	29	2	男	统考或推免博士	博士	北京协和医学院	2	北京医院	At home	2018年	2018年	2018	2	否	临床型	共青团员	非党员	市区	非农村	10万元—20万元	非贫困	无	临床医学	临床医学	内分泌与代谢病	是	很满意	满意	很满意	满意	5以上	6	不止1个	很好
554	4	2	5	27	0	2	0	1	1	0	0	97	4	0	0	22	1	女	统考或推免硕士	硕士	北京协和医学院	2	协和医院	At home	2019级	2019年	2019	1	否	科研型	共青团员	非党员	城镇	非农村	10万元—20万元	非贫困	有	基础医学	非临床医学	生物医学工程	是	很满意	满意	基本满意	满意	5个	5	不止1个	很好
655	4	3	6	40	1	2	0	1	1	0	0	83	3	0	0	25	1	男	统考或推免博士	博士	北京协和医学院	2	协和医院	At home	2019级	2019年	2019	1	否	科研型	共青团员	非党员	市区	非农村	35万元—60万元	非贫困	无	临床医学	临床医学	心内科	否	基本满意	满意	基本满意	满意	5个以上	6	不止1个	还算好
520	6	9	5	26	0	2	0	2	2	0	0	63	1	1	1	24	1	男	统考或推免硕士	硕士	北京协和医学院	2	肿瘤医院	At home	2017年	2019年	2019	1	否	临床型	共青团员	非党员	农村	农村	1万元—10万元	贫困或以下	无	护理学	非临床医学	药学类护理	是	很满意	满意	基本满意	满意	2个	2	不止1个	很好
990	4	3	4	34	1	2	0	1	1	0	0	88	4	0	0	28	2	女	统考或推免硕士	硕士	北京协和医学院	2	协和医院	At home	2019级	2019年	2019	1	否	科研型	群众	非党员	农村	农村	1万元—10万元	贫困或以下	有	临床医学	临床医学	内分泌	否	很满意	满意	很满意	满意	2个	2	不止1个	很好
897	5	5	9	37	1	3	1	2	2	0	0	95	4	1	1	25	1	男	八年制	博士	北京大学医学部	1	北医三院	At home	2013年	2018年	2013	4	否	临床型	共青团员	非党员	城镇	非农村	1万元—10万元	贫困或以下	无	临床医学	临床医学	耳鼻喉科	否	很满意	满意	很满意	满意	5以上	6	不止1个	还算好
625	5	4	5	33	0	2	0	2	1	0	0	79	3	1	0	24	1	女	统考或推免硕士	硕士	北京协和医学院	2	协和医院	At home	2019级	2019年	2019	1	否	临床型	中共党员（含预备党员）	党员	农村	农村	1万元—10万元	贫困或以下	无	护理学	非临床医学	护理	否	基本满意	满意	基本满意	满意	2个	2	不止1个	很好
202	6	1	10	41	1	3	1	2	1	0	0	93	4	1	0	25	1	女	统考或推免硕士	硕士	北京协和医学院	2	肿瘤医院	In college	2018年	2018年	2018	2	否	临床型	共青团员	非党员	市区	非农村	10万元—20万元	非贫困	无	临床医学	临床医学	肿瘤学（骨科）	否	基本满意	满意	一般	不满意	5个	5	不止1个	一般
679	2	1	3	39	1	1	0	1	1	0	0	105	4	0	0	25	1	女	统考或推免硕士	硕士	北京大学医学部	1	人民医院	At home	2017年	2017年	2017	3	是	科研型	共青团员	非党员	城镇	非农村	10万元—20万元	非贫困	无	临床医学	临床医学	内科学	是	基本满意	满意	基本满意	满意	3	3	不止1个	很好
680	2	1	3	39	1	1	0	1	1	0	0	105	4	0	0	25	1	女	统考或推免硕士	硕士	北京大学医学部	1	人民医院	At home	2017年	2017年	2017	3	是	科研型	共青团员	非党员	城镇	非农村	10万元—20万元	非贫困	无	临床医学	临床医学	内科学	是	基本满意	满意	基本满意	满意	3	3	不止1个	很好
715	3	0	5	27	0	2	0	1	1	0	0	104	4	0	0	25	1	女	统考或推免硕士	硕士	北京大学医学部	1	北京医院	At home	2019级	2019年	2019	1	否	科研型	共青团员	非党员	市区	非农村	10万元—20万元	非贫困	无	基础医学	非临床医学	医学生物化学与分子生物学	是	很满意	满意	基本满意	满意	1	1	1个	很好
598	3	4	5	33	0	2	0	1	1	0	0	68	2	0	0	24	1	女	统考或推免硕士	硕士	北京协和医学院	2	协和医院	At home	2019级	2019年	2019	1	否	科研型	共青团员	非党员	农村	农村	1万元—10万元	贫困或以下	无	临床医学	临床医学	内分泌	否	基本满意	满意	基本满意	满意	4个	4	不止1个	还算好
681	4	2	1	20	0	1	0	1	1	0	0	84	3	0	0	27	2	女	统考或推免硕士	硕士	北京大学医学部	1	人民医院	At home	2017年	2017年	2017	3	是	科研型	中共党员（含预备党员）	党员	农村	农村	10万元—20万元	非贫困	无	临床医学	临床医学	急诊医学	是	基本满意	满意	基本满意	满意	3	3	不止1个	很好
682	4	2	1	20	0	1	0	1	1	0	0	84	3	0	0	27	2	女	统考或推免硕士	硕士	北京大学医学部	1	人民医院	At home	2017年	2017年	2017	3	是	科研型	中共党员（含预备党员）	党员	农村	农村	10万元—20万元	非贫困	无	临床医学	临床医学	急诊医学	是	基本满意	满意	基本满意	满意	3	3	不止1个	很好
733	5	3	7	36	1	3	1	2	1	0	0	64	1	1	0	29	2	男	统考或推免博士	博士	北京大学医学部	1	人民医院	At home	2017年	2017年	2017	3	是	临床型	中共党员（含预备党员）	党员	农村	农村	10万元—20万元	非贫困	无	临床医学	临床医学	骨科学	否	很满意	满意	很满意	满意	4	4	不止1个	很好
734	5	3	7	36	1	3	1	2	1	0	0	64	1	1	0	29	2	男	统考或推免博士	博士	北京大学医学部	1	人民医院	At home	2017年	2017年	2017	3	是	临床型	中共党员（含预备党员）	党员	农村	农村	10万元—20万元	非贫困	无	临床医学	临床医学	骨科学	否	很满意	满意	很满意	满意	4	4	不止1个	很好
573	3	3	5	40	1	2	0	1	1	0	0	79	3	0	0	26	2	女	统考或推免博士	博士	北京协和医学院	2	协和医院	At home	2016年	2016年	2016	4	否	科研型	中共党员（含预备党员）	党员	城镇	非农村	1万元—10万元	贫困或以下	无	基础医学	非临床医学	细胞生物学	否	基本满意	满意	基本满意	满意	5个以上	6	不止1个	很好
525	3	1	2	36	1	1	0	1	1	0	0	93	4	0	0	19	1	男	统考或推免硕士	硕士	北京协和医学院	2	肿瘤医院	At home	2019级	2019年	2019	1	否	临床型	共青团员	非党员	市区	非农村	1万元—10万元	贫困或以下	无	临床医学	临床医学	医学影像学	是	基本满意	满意	很满意	满意	2个	2	不止1个	还算好
130	4	13	10	42	1	3	1	1	3	0	1	68	2	0	1	25	1	男	统考或推免博士	博士	北京协和医学院	2	肿瘤医院	At home	2011年	2017年	2017	3	是	临床型	共青团员	非党员	城镇	非农村	10万元—20万元	非贫困	无	生物学	非临床医学	动物细胞与分子生物学	是	很满意	满意	很满意	满意	1个	1	1个	很好
143	7	9	9	46	1	3	1	2	2	0	0	96	4	1	1	26	2	女	统考或推免博士	博士	北京协和医学院	2	肿瘤医院	At home	2012年	2018年	2018	2	否	临床型	中共党员（含预备党员）	党员	城镇	非农村	10万元—20万元	非贫困	无	中医学	非临床医学	中药学	是	基本满意	满意	很满意	满意	3个	3	不止1个	还算好
133	3	4	1	16	0	1	0	1	1	0	0	85	3	0	0	28	2	女	统考或推免博士	博士	北京大学医学部	1	人民医院	At home	2014年	2014年	2017	3	是	临床型	群众	非党员	城镇	非农村	10万元—20万元	非贫困	无	临床医学	临床医学	妇产科	否	基本满意	满意	基本满意	满意	5以上	6	不止1个	一般
50	3	0	3	16	0	1	0	1	1	0	0	103	4	0	0	26	2	女	统考或推免硕士	硕士	卫生部北京老年医学研究所	2	北京医院	In college	2017年	2017年	2017	3	是	科研型	共青团员	非党员	市区	非农村	60万元以上	非贫困	无	临床医学	临床医学	老年医学	是	基本满意	满意	很满意	满意	1	1	1个	很好
583	3	2	4	27	0	2	0	1	1	0	0	92	4	0	0	26	2	女	统考或推免硕士	硕士	北京协和医学院	2	协和医院	At home	2017年	2017年	2017	3	是	科研型	共青团员	非党员	农村	农村	1万元—10万元	贫困或以下	无	生物学	非临床医学	生物化学与分子生物学	否	基本满意	满意	基本满意	满意	3个	3	不止1个	很好
584	3	2	4	27	0	2	0	1	1	0	0	92	4	0	0	26	2	女	统考或推免硕士	硕士	北京协和医学院	2	协和医院	At home	2017年	2017年	2017	3	是	科研型	共青团员	非党员	农村	农村	1万元—10万元	贫困或以下	无	生物学	非临床医学	生物化学与分子生物学	否	基本满意	满意	基本满意	满意	3个	3	不止1个	很好
863	3	5	5	24	0	2	0	1	2	0	0	61	1	0	1	32	2	男	统考或推免硕士	硕士	卫生部北京老年医学研究所	2	北京医院	In college	2017年	2017年	2017	3	是	科研型	中共党员（含预备党员）	党员	农村	农村	1万元—10万元	贫困或以下	无	临床医学	临床医学	老年医学	是	一般	不满意	一般	不满意	3	3	不止1个	还算好
928	3	0	5	35	1	2	0	1	1	0	0	106	4	0	0	26	2	女	统考或推免硕士	硕士	北京大学医学部	1	北京医院	At home	2017年	2017年	2017	3	是	临床型	共青团员	非党员	城镇	非农村	1万元—10万元	贫困或以下	无	临床医学	临床医学	外科学	是	基本满意	满意	基本满意	满意	1	1	1个	很好
601	3	3	4	29	0	2	0	1	1	0	0	93	4	0	0	25	1	女	统考或推免硕士	硕士	北京协和医学院	2	协和医院	In college	2019级	2016年	2019	1	否	科研型	中共党员（含预备党员）	党员	农村	农村	1万元—10万元	贫困或以下	无	基础医学	非临床医学	神经生物学	否	一般	不满意	一般	不满意	3个	3	不止1个	一般
818	4	3	9	33	1	3	1	1	1	0	0	67	1	0	0	25	1	男	统考或推免硕士	硕士	北京大学医学部	1	北京医院	At home	2019级	2019年	2019	1	否	临床型	共青团员	非党员	农村	农村	10万元—20万元	非贫困	无	临床医学	临床医学	临床医学	否	很满意	满意	基本满意	满意	3	3	不止1个	还算好
129	4	4	0	37	1	1	0	1	1	0	0	67	1	0	0	25	1	男	八年制	博士	北京协和医学院	2	协和医院	In college	2018年	2018年	2018	2	否	临床型	共青团员	非党员	农村	农村	35万元—60万元	非贫困	无	临床医学	临床医学	内科学	否	很满意	满意	基本满意	满意	5以上	6	不止1个	一般
419	4	7	8	30	0	3	1	1	2	0	0	83	3	0	1	32	2	男	统考或推免硕士	硕士	北京协和医学院	2	北京医院	In college	2018年	2018年	2018	2	否	临床型	群众	非党员	市区	非农村	1万元—10万元	贫困或以下	无	临床医学	临床医学	影像医学与核医学	否	很满意	满意	很满意	满意	3	3	不止1个	很好
603	4	0	2	24	0	1	0	1	1	0	0	69	2	0	0	25	1	男	统考或推免硕士	硕士	北京协和医学院	2	协和医院	At home	2019级	2019年	2019	1	否	科研型	共青团员	非党员	农村	农村	1万元—10万元	贫困或以下	无	药学	非临床医学	药理学	是	很满意	满意	基本满意	满意	3个	3	不止1个	还算好
78	4	4	2	41	1	1	0	1	1	0	0	60	1	0	0	25	1	女	统考或推免硕士	硕士	北京协和医学院	2	协和医院	In college	2018年	2018年	2018	2	否	科研型	共青团员	非党员	城镇	非农村	10万元—20万元	非贫困	无	临床医学	临床医学	外科学	是	基本满意	满意	基本满意	满意	4个	4	不止1个	还算好
79	4	4	2	41	1	1	0	1	1	0	0	60	1	0	0	25	1	女	统考或推免硕士	硕士	北京协和医学院	2	协和医院	In college	2018年	2018年	2018	2	否	科研型	共青团员	非党员	城镇	非农村	10万元—20万元	非贫困	无	临床医学	临床医学	外科学	是	基本满意	满意	基本满意	满意	4个	4	不止1个	还算好
488	4	0	4	12	0	2	0	1	1	0	0	108	4	0	0	26	2	女	统考或推免博士	博士	北京协和医学院	2	肿瘤医院	At home	2012年	2017年	2017	3	是	临床型	中共党员（含预备党员）	党员	城镇	非农村	1万元—10万元	贫困或以下	无	基础医学	非临床医学	人体解剖学	否	基本满意	满意	很满意	满意	3个	3	不止1个	还算好
537	4	3	5	35	1	2	0	1	1	0	0	92	4	0	0	29	2	女	统考或推免博士	博士	北京协和医学院	2	协和医院	In college	2019级	2019年	2019	1	否	科研型	中共党员（含预备党员）	党员	市区	非农村	10万元—20万元	非贫困	无	预防医学	非临床医学	流行病学与卫生统计学	否	很满意	满意	很满意	满意	5个以上	6	不止1个	还算好
810	4	4	4	28	0	2	0	1	1	0	0	80	3	0	0	20	1	男	统考或推免硕士	硕士	北京协和医学院	2	协和医院	At home	2018年	2019年	2019	1	否	临床型	共青团员	非党员	城镇	非农村	10万元—20万元	非贫困	无	药学	非临床医学	中药学	否	基本满意	满意	基本满意	满意	2个	2	不止1个	还算好
1019	4	4	5	36	1	2	0	1	1	0	0	83	3	0	0	25	1	女	统考或推免硕士	硕士	北京协和医学院	2	协和医院	At home	2019级	2019年	2019	1	否	临床型	中共党员（含预备党员）	党员	农村	农村	1万元—10万元	贫困或以下	无	临床医学	临床医学	妇产科学	否	很满意	满意	很满意	满意	3个	3	不止1个	很好
54	4	4	7	22	0	3	1	1	1	0	0	72	2	0	0	26	2	女	统考或推免硕士	硕士	卫生部北京老年医学研究所	2	北京医院	In college	2017年	2017年	2017	3	是	科研型	共青团员	非党员	城镇	非农村	10万元—20万元	非贫困	有	临床医学	临床医学	老年医学	是	基本满意	满意	基本满意	满意	3	3	不止1个	还算好
842	4	3	7	30	0	3	1	1	1	0	0	102	4	0	0	31	2	男	统考或推免博士	博士	北京大学医学部	1	北医三院	At home	2017年	2017年	2017	3	是	科研型	群众	非党员	农村	农村	1万元—10万元	贫困或以下	无	临床医学	临床医学	外科学	否	很满意	满意	很满意	满意	5以上	6	不止1个	很好
132	4	5	5	34	1	2	0	1	2	0	0	94	4	0	1	28	2	女	统考或推免博士	博士	北京大学医学部	1	北大医院	At home	2014年	2014年	2017	3	是	临床型	中共党员（含预备党员）	党员	市区	非农村	20万元—35万元	非贫困	有	临床医学	临床医学	心血管内科学	否	基本满意	满意	很满意	满意	5以上	6	不止1个	很好
691	4	1	9	32	0	3	1	1	1	0	0	84	3	0	0	24	1	女	统考或推免硕士	硕士	卫生部北京老年医学研究所	2	北京医院	In college	2018年	2018年	2018	2	否	科研型	共青团员	非党员	市区	非农村	10万元—20万元	非贫困	无	临床医学	临床医学	老年医学	是	基本满意	满意	基本满意	满意	3	3	不止1个	很好
672	4	1	8	38	1	3	1	1	1	0	0	85	3	0	0	30	2	女	统考或推免硕士	硕士	北京大学医学部	1	北大医院	At home	2017年	2017年	2017	3	是	科研型	群众	非党员	市区	非农村	10万元—20万元	非贫困	无	其他	非临床医学	药理学	是	基本满意	满意	基本满意	满意	1	1	1个	很好
887	4	2	8	23	0	3	1	1	1	0	0	84	3	0	0	25	1	女	统考或推免硕士	硕士	卫生部北京老年医学研究所	2	北京医院	In college	2019级	2019年	2019	1	否	科研型	共青团员	非党员	农村	农村	1万元—10万元	贫困或以下	无	临床医学	临床医学	老年医学	是	基本满意	满意	基本满意	满意	3	3	不止1个	还算好
620	5	7	8	40	1	3	1	2	2	0	0	76	3	1	1	23	1	女	统考或推免硕士	硕士	北京协和医学院	2	协和医院	In college	2015年	2019年	2019	1	否	临床型	共青团员	非党员	城镇	非农村	1万元—10万元	贫困或以下	无	其他	非临床医学	(空)	否	一般	不满意	一般	不满意	5个	5	不止1个	还算好
124	6	10	9	35	1	3	1	2	3	0	1	70	2	1	1	29	2	男	八年制	博士	北京协和医学院	2	北京医院	In college	2017年	2017年	2017	3	否	临床型	群众	非党员	城镇	非农村	20万元—35万元	非贫困	无	临床医学	临床医学	外科学（神经外科）	否	基本满意	满意	基本满意	满意	5以上	6	不止1个	还算好
380	4	1	6	31	0	2	0	1	1	0	0	59	1	0	0	26	2	女	统考或推免硕士	硕士	北京协和医学院	2	北京医院	At home	2017年	2017年	2017	3	是	临床型	共青团员	非党员	市区	非农村	1万元—10万元	贫困或以下	无	临床医学	临床医学	内科学	否	很满意	满意	很满意	满意	5	5	不止1个	很好
51	5	0	8	36	1	3	1	2	1	0	0	98	4	1	0	27	2	男	统考或推免硕士	硕士	卫生部北京老年医学研究所	2	北京医院	In college	2017年	2017年	2017	3	是	科研型	共青团员	非党员	市区	非农村	60万元以上	非贫困	有	临床医学	临床医学	老年医学	是	基本满意	满意	基本满意	满意	5以上	6	不止1个	很好
263	5	7	8	26	0	3	1	2	2	0	0	74	2	1	1	31	2	男	统考或推免博士	博士	北京大学医学部	1	人民医院	At home	2017年	2017年	2017	3	是	科研型	中共党员（含预备党员）	党员	农村	农村	1万元—10万元	贫困或以下	无	临床医学	临床医学	心内科	否	很满意	满意	很满意	满意	5以上	6	不止1个	还算好
914	5	7	8	37	1	3	1	2	2	0	0	71	2	1	1	25	1	女	统考或推免博士	博士	北京协和医学院	2	北京医院	At home	2018年	2018年	2018	2	否	临床型	群众	非党员	农村	农村	1万元—10万元	贫困或以下	有	临床医学	临床医学	心内科	否	很满意	满意	很满意	满意	5	5	不止1个	很好
268	5	2	8	26	0	3	1	2	1	0	0	85	3	1	0	27	2	女	统考或推免博士	博士	北京大学医学部	1	北大医院	At home	2018年	2018年	2018	2	否	科研型	中共党员（含预备党员）	党员	农村	农村	1万元—10万元	贫困或以下	无	临床医学	临床医学	风湿免疫	否	很满意	满意	很满意	满意	5以上	6	不止1个	还算好
791	5	5	9	33	0	3	1	2	2	0	0	94	4	1	1	25	1	女	统考或推免硕士	硕士	北京协和医学院	2	协和医院	At home	2018年	2018年	2018	2	否	临床型	共青团员	非党员	市区	非农村	20万元—35万元	非贫困	无	临床医学	临床医学	肿瘤学	否	很满意	满意	很满意	满意	5个以上	6	不止1个	很好
696	5	2	8	28	0	3	1	2	1	0	0	100	4	1	0	24	1	女	统考或推免硕士	硕士	北京协和医学院	2	协和医院	At home	2018年	2018年	2018	2	否	科研型	共青团员	非党员	市区	非农村	10万元—20万元	非贫困	无	中医学	非临床医学	中医内科学	否	很满意	满意	很满意	满意	5以上	6	不止1个	很好
191	5	2	8	24	0	3	1	2	1	0	0	74	2	1	0	31	2	女	统考或推免硕士	硕士	北京大学医学部	1	人民医院	At home	2017年	2017年	2017	3	是	临床型	中共党员（含预备党员）	党员	市区	非农村	35万元—60万元	非贫困	有	临床医学	临床医学	妇产科	否	基本满意	满意	基本满意	满意	3	3	不止1个	很好
170	6	7	9	35	1	3	1	2	2	0	0	64	1	1	1	26	2	男	统考或推免硕士	硕士	北京协和医学院	2	北京医院	At home	2017年	2017年	2017	3	是	临床型	中共党员（含预备党员）	党员	市区	非农村	35万元—60万元	非贫困	有	临床医学	临床医学	泌尿外科学	否	基本满意	满意	基本满意	满意	5以上	6	不止1个	一般
198	6	6	9	42	1	3	1	2	2	0	0	76	3	1	1	27	2	男	统考或推免硕士	硕士	北京协和医学院	2	北京医院	In college	2018年	2018年	2018	2	否	临床型	群众	非党员	农村	农村	10万元—20万元	非贫困	无	临床医学	临床医学	泌尿外科	是	基本满意	满意	基本满意	满意	5	5	不止1个	一般
651	6	5	9	32	0	3	1	2	2	0	0	90	4	1	1	27	2	女	统考或推免博士	博士	卫生部北京老年医学研究所	2	北京医院	At home	2019级	2019年	2019	1	否	科研型	群众	非党员	城镇	非农村	10万元—20万元	非贫困	无	基础医学	非临床医学	医学生物化学与分子生物学	否	很满意	满意	基本满意	满意	5	5	不止1个	很好
993	9	8	8	37	1	3	1	2	2	0	0	79	3	1	1	26	2	女	统考或推免博士	博士	北京协和医学院	2	肿瘤医院	At home	2012年	2018年	2018	2	否	临床型	中共党员（含预备党员）	党员	城镇	非农村	1万元—10万元	贫困或以下	无	中医学	非临床医学	中医外科学	是	基本满意	满意	基本满意	满意	3个	3	不止1个	还算好
621	6	5	1	40	1	1	0	2	2	0	0	86	3	1	1	24	1	女	统考或推免硕士	硕士	北京协和医学院	2	协和医院	At home	2019级	2019年	2019	1	否	临床型	共青团员	非党员	农村	农村	1万元—10万元	贫困或以下	无	临床医学	临床医学	皮肤病学与性病学	否	很满意	满意	很满意	满意	3个	3	不止1个	很好
801	6	4	7	43	1	3	1	2	1	0	0	89	4	1	0	25	1	男	统考或推免硕士	硕士	北京大学医学部	1	北医三院	At home	2018年	2018年	2018	2	否	临床型	中共党员（含预备党员）	党员	城镇	非农村	20万元—35万元	非贫困	无	临床医学	临床医学	内科学	否	很满意	满意	基本满意	满意	5	5	不止1个	很好
572	7	4	14	40	1	3	1	2	1	0	0	74	2	1	0	28	2	女	统考或推免博士	博士	北京协和医学院	2	协和医院	At home	2015年	2015年	2015	4	是	科研型	共青团员	非党员	市区	非农村	1万元—10万元	贫困或以下	无	药学	非临床医学	药理学	是	基本满意	满意	基本满意	满意	5个以上	6	不止1个	很好
541	6	3	11	25	0	3	1	2	1	0	0	102	4	1	0	23	1	女	统考或推免博士	博士	北京协和医学院	2	协和医院	At home	2019级	2019年	2019	1	否	科研型	中共党员（含预备党员）	党员	城镇	非农村	20万元—35万元	非贫困	无	预防医学	非临床医学	流行病与卫生统计学	否	很满意	满意	很满意	满意	5个以上	6	不止1个	很好
163	7	5	7	32	1	3	1	2	2	0	0	87	4	1	1	29	2	男	统考或推免博士	博士	北京协和医学院	2	协和医院	In college	2019级	2019年	2019	1	否	临床型	共青团员	非党员	城镇	非农村	20万元—35万元	非贫困	有	临床医学	临床医学	肿瘤外科学	否	很满意	满意	很满意	满意	5个以上	6	不止1个	还算好
1008	6	4	14	45	1	3	1	2	1	0	0	83	3	1	0	22	1	女	统考或推免硕士	硕士	北京协和医学院	2	协和医院	At home	2018年	2019年	2019	1	否	临床型	共青团员	非党员	城镇	非农村	1万元—10万元	贫困或以下	无	口腔医学	非临床医学	口腔修复	否	很满意	满意	基本满意	满意	3个	3	不止1个	很好
239	7	1	8	28	0	3	1	2	1	0	0	77	3	1	0	24	1	女	统考或推免硕士	硕士	北京大学医学部	1	北大医院	At home	2019级	2019年	2019	1	否	临床型	中共党员（含预备党员）	党员	市区	非农村	10万元—20万元	非贫困	无	临床医学	临床医学	内科学	否	基本满意	满意	很满意	满意	5以上	6	不止1个	还算好
795	6	0	19	45	1	3	1	2	1	0	0	104	4	1	0	26	2	男	统考或推免硕士	硕士	北京协和医学院	2	肿瘤医院	At home	2018年	2018年	2018	2	否	临床型	中共党员（含预备党员）	党员	市区	非农村	10万元—20万元	非贫困	无	临床医学	临床医学	肿瘤学	否	很满意	满意	很满意	满意	5个以上	6	不止1个	很好
166	10	4	7	39	1	3	1	3	1	1	0	65	1	1	0	27	2	女	统考或推免硕士	硕士	北京协和医学院	2	协和医院	At home	2011年	2017年	2017	3	是	临床型	共青团员	非党员	农村	农村	20万元—35万元	非贫困	无	临床医学	临床医学	精神科	否	很满意	满意	基本满意	满意	3	3	不止1个	很好
521	11	10	13	37	1	3	1	3	3	1	1	61	1	1	1	22	1	男	统考或推免硕士	硕士	北京协和医学院	2	肿瘤医院	At home	2017年	2019年	2019	1	否	临床型	中共党员（含预备党员）	党员	城镇	非农村	1万元—10万元	贫困或以下	无	临床医学	临床医学	影像学	是	基本满意	满意	一般	不满意	5个以上	6	不止1个	还算好
348	13	7	12	41	1	3	1	3	2	1	0	61	1	1	1	22	1	女	八年制	博士	北京大学医学部	1	北医三院	At home	2015年	2017年	2015	4	否	临床型	共青团员	非党员	城镇	非农村	1万元—10万元	贫困或以下	无	临床医学	临床医学	未选择二级科室	否	基本满意	满意	基本满意	满意	3	3	不止1个	还算好
349	13	7	12	41	1	3	1	3	2	1	0	61	1	1	1	22	1	女	八年制	博士	北京大学医学部	1	北医三院	At home	2015年	2017年	2015	4	否	临床型	共青团员	非党员	城镇	非农村	1万元—10万元	贫困或以下	无	临床医学	临床医学	未选择二级科室	否	基本满意	满意	基本满意	满意	5	5	不止1个	还算好
552	2	1	1	23	0	1	0	1	1	0	0	98	4	0	0	23	1	女	统考或推免硕士	硕士	北京协和医学院	2	协和医院	At home	2019级	2019年	2019	1	否	科研型	中共党员（含预备党员）	党员	市区	非农村	10万元—20万元	非贫困	无	药学	非临床医学	微生物与生化药学	否	很满意	满意	基本满意	满意	3个	3	不止1个	还算好
186	2	7	2	39	1	1	0	1	2	0	0	77	3	0	1	26	2	女	统考或推免硕士	硕士	北京大学医学部	1	北医三院	At home	2017年	2017年	2017	3	是	临床型	共青团员	非党员	市区	非农村	20万元—35万元	非贫困	无	临床医学	临床医学	内科学	否	很满意	满意	基本满意	满意	5以上	6	不止1个	还算好
381	2	3	1	15	0	1	0	1	1	0	0	89	4	0	0	26	2	男	统考或推免硕士	硕士	北京协和医学院	2	北京医院	In college	2017年	2017年	2017	3	是	临床型	共青团员	非党员	农村	农村	1万元—10万元	贫困或以下	无	临床医学	临床医学	全科医学	是	很满意	满意	很满意	满意	5以上	6	不止1个	很好
534	2	0	2	19	0	1	0	1	1	0	0	108	4	0	0	25	1	女	统考或推免博士	博士	北京协和医学院	2	协和医院	In college	2018年	2015年	2018	2	否	科研型	群众	非党员	市区	非农村	10万元—20万元	非贫困	无	基础医学	非临床医学	生物化学与分子生物学	否	很满意	满意	很满意	满意	4个	4	不止1个	一般
1018	3	3	0	37	1	1	0	1	1	0	0	93	4	0	0	24	1	女	统考或推免硕士	硕士	北京协和医学院	2	协和医院	At home	2018年	2018年	2018	2	否	临床型	共青团员	非党员	城镇	非农村	1万元—10万元	贫困或以下	无	药学	非临床医学	药剂学	是	基本满意	满意	基本满意	满意	2个	2	不止1个	很好
792	4	4	0	18	0	1	0	1	1	0	0	85	3	0	0	25	1	女	统考或推免硕士	硕士	北京协和医学院	2	协和医院	At home	2018年	2018年	2018	2	否	临床型	共青团员	非党员	农村	农村	20万元—35万元	非贫困	无	中医学	非临床医学	中西医结合临床	否	基本满意	满意	基本满意	满意	5以上	6	不止1个	很好
748	4	1	5	32	0	2	0	1	1	0	0	73	2	0	0	28	2	女	统考或推免博士	博士	北京大学医学部	1	人民医院	At home	2018年	2015年	2018	2	否	临床型	中共党员（含预备党员）	党员	城镇	非农村	10万元—20万元	非贫困	无	临床医学	临床医学	内科学-内分泌代谢病学	是	基本满意	满意	很满意	满意	3	3	不止1个	还算好
749	4	1	5	32	0	2	0	1	1	0	0	73	2	0	0	28	2	女	统考或推免博士	博士	北京大学医学部	1	人民医院	At home	2018年	2015年	2018	2	否	临床型	中共党员（含预备党员）	党员	城镇	非农村	10万元—20万元	非贫困	无	临床医学	临床医学	内科学-内分泌代谢病学	是	基本满意	满意	很满意	满意	3	3	不止1个	还算好
955	3	4	3	23	0	1	0	1	1	0	0	71	2	0	0	24	1	女	统考或推免硕士	硕士	北京协和医学院	2	北京医院	In college	2019级	2019年	2019	1	否	临床型	共青团员	非党员	城镇	非农村	1万元—10万元	贫困或以下	无	临床医学	临床医学	神经内科	否	基本满意	满意	基本满意	满意	1	1	1个	很好
876	3	5	2	16	0	1	0	1	2	0	0	102	4	0	1	26	2	女	统考或推免硕士	硕士	卫生部北京老年医学研究所	2	北京医院	In college	2018年	2018年	2018	2	否	科研型	共青团员	非党员	农村	农村	1万元—10万元	贫困或以下	无	临床医学	临床医学	老年医学	是	基本满意	满意	基本满意	满意	5以上	6	不止1个	很好
710	4	7	3	35	1	1	0	1	2	0	0	71	2	0	1	25	1	女	统考或推免硕士	硕士	北京协和医学院	2	协和医院	In college	2019级	2019年	2019	1	否	科研型	中共党员（含预备党员）	党员	农村	农村	10万元—20万元	非贫困	无	基础医学	非临床医学	生物化学与分子生物学	否	很满意	满意	基本满意	满意	3个	3	不止1个	还算好
210	5	6	2	35	1	1	0	2	2	0	0	92	4	1	1	25	1	女	统考或推免硕士	硕士	北京大学医学部	1	北京医院	At home	2018年	2018年	2018	2	否	临床型	中共党员（含预备党员）	党员	市区	非农村	20万元—35万元	非贫困	无	临床医学	临床医学	心内科	否	很满意	满意	很满意	满意	1	1	1个	很好
456	3	3	1	27	0	1	0	1	1	0	0	106	4	0	0	24	1	女	统考或推免硕士	硕士	北京大学医学部	1	北京医院	At home	2019级	2019年	2019	1	否	临床型	共青团员	非党员	市区	非农村	1万元—10万元	贫困或以下	有	临床医学	临床医学	内科学	否	很满意	满意	很满意	满意	3	3	不止1个	很好
689	3	0	3	12	0	1	0	1	1	0	0	108	4	0	0	24	1	女	统考或推免硕士	硕士	北京大学医学部	1	人民医院	At home	2017年	2018年	2018	2	否	科研型	中共党员（含预备党员）	党员	市区	非农村	20万元—35万元	非贫困	有	临床医学	临床医学	临床检验诊断学	否	基本满意	满意	基本满意	满意	3	3	不止1个	很好
690	3	0	3	12	0	1	0	1	1	0	0	108	4	0	0	24	1	女	统考或推免硕士	硕士	北京大学医学部	1	人民医院	At home	2017年	2018年	2018	2	否	科研型	中共党员（含预备党员）	党员	市区	非农村	20万元—35万元	非贫困	有	临床医学	临床医学	临床检验诊断学	否	基本满意	满意	基本满意	满意	3	3	不止1个	很好
1007	4	4	3	18	0	1	0	1	1	0	0	85	3	0	0	20	1	男	统考或推免硕士	硕士	北京协和医学院	2	协和医院	At home	2018年	2019年	2019	1	否	临床型	中共党员（含预备党员）	党员	城镇	非农村	1万元—10万元	贫困或以下	有	临床医学	临床医学	临床检验诊断学	否	很满意	满意	很满意	满意	2个	2	不止1个	很好
1003	4	5	7	30	0	3	1	1	2	0	0	96	4	0	1	20	1	女	统考或推免硕士	硕士	北京协和医学院	2	协和医院	At home	2016年	2019年	2019	1	否	临床型	共青团员	非党员	农村	农村	1万元—10万元	贫困或以下	有	基础医学	非临床医学	生物化学	是	很满意	满意	很满意	满意	2个	2	不止1个	很好
507	4	12	14	35	1	3	1	1	3	0	1	65	1	0	1	20	1	女	统考或推免硕士	硕士	北京协和医学院	2	肿瘤医院	At home	2011年	2012年	2018	2	否	临床型	中共党员（含预备党员）	党员	城镇	非农村	1万元—10万元	贫困或以下	无	护理学	非临床医学	妇儿护理学	是	基本满意	满意	基本满意	满意	2个	2	不止1个	还算好
1006	7	14	21	42	1	3	1	2	3	0	1	76	3	1	1	21	1	男	统考或推免硕士	硕士	北京协和医学院	2	肿瘤医院	At home	2017年	2019年	2019	1	否	临床型	共青团员	非党员	农村	农村	1万元以下	贫困或以下	无	生物学	非临床医学	二级物研学士	是	基本满意	满意	基本满意	满意	2个	2	不止1个	很好
109	4	2	8	35	1	3	1	1	1	0	0	74	2	0	0	24	1	女	统考或推免硕士	硕士	北京大学医学部	1	人民医院	At home	2019级	2019年	2019	1	否	科研型	共青团员	非党员	市区	非农村	35万元—60万元	非贫困	无	其他	非临床医学	分子生物学检验	否	基本满意	满意	基本满意	满意	2	2	不止1个	还算好
808	5	2	7	25	0	3	1	2	1	0	0	100	4	1	0	22	1	女	统考或推免硕士	硕士	北京协和医学院	2	肿瘤医院	At home	2016年	2019年	2019	1	否	临床型	共青团员	非党员	城镇	非农村	20万元—35万元	非贫困	无	临床医学	临床医学	影像学	否	很满意	满意	很满意	满意	4个	4	不止1个	很好
714	5	7	0	26	0	1	0	2	2	0	0	84	3	1	1	22	1	女	统考或推免硕士	硕士	北京大学医学部	1	北大医院	At home	2019级	2019年	2019	1	否	科研型	共青团员	非党员	市区	非农村	10万元—20万元	非贫困	无	临床医学	临床医学	妇产科学	否	很满意	满意	基本满意	满意	2	2	不止1个	一般
718	7	2	1	26	0	1	0	2	1	0	0	91	4	1	0	26	2	女	八年制	博士	北京协和医学院	2	协和医院	At home	2013年	2018年	2013	4	否	临床型	群众	非党员	城镇	非农村	10万元—20万元	非贫困	无	中医学	非临床医学	中医妇科学	否	很满意	满意	很满意	满意	5以上	6	不止1个	还算好
775	3	6	5	26	0	2	0	1	2	0	0	78	3	0	1	27	2	女	统考或推免硕士	硕士	北京大学医学部	1	北医三院	At home	2017年	2017年	2017	3	是	临床型	中共党员（含预备党员）	党员	城镇	非农村	10万元—20万元	非贫困	无	临床医学	临床医学	耳鼻喉	否	基本满意	满意	很满意	满意	2	2	不止1个	还算好
37	3	3	1	24	0	1	0	1	1	0	0	85	3	0	0	25	1	男	统考或推免博士	博士	北京大学医学部	1	北大医院	At home	2019级	2019年	2019	1	否	科研型	中共党员（含预备党员）	党员	城镇	非农村	10万元—20万元	非贫困	无	临床医学	临床医学	肿瘤学	否	基本满意	满意	基本满意	满意	5	5	不止1个	还算好
756	3	7	6	27	0	2	0	1	2	0	0	83	3	0	1	32	2	男	统考或推免博士	博士	北京协和医学院	2	北京医院	In college	2019级	2019年	2019	1	否	临床型	群众	非党员	市区	非农村	10万元—20万元	非贫困	无	临床医学	临床医学	基本外科	是	很满意	满意	很满意	满意	3	3	不止1个	很好
112	3	2	1	23	0	1	0	1	1	0	0	100	4	0	0	25	1	男	八年制	博士	北京大学医学部	1	北医三院	At home	2012年	2015年	2012	4	是	临床型	中共党员（含预备党员）	党员	市区	非农村	35万元—60万元	非贫困	无	临床医学	临床医学	眼科学	否	很满意	满意	很满意	满意	5以上	6	不止1个	很好
113	3	2	1	23	0	1	0	1	1	0	0	100	4	0	0	25	1	男	八年制	博士	北京大学医学部	1	北医三院	At home	2012年	2015年	2012	4	是	临床型	中共党员（含预备党员）	党员	市区	非农村	35万元—60万元	非贫困	无	临床医学	临床医学	眼科学	否	很满意	满意	很满意	满意	5以上	6	不止1个	很好
36	3	2	1	21	0	1	0	1	1	0	0	78	3	0	0	27	2	女	统考或推免博士	博士	北京大学医学部	1	北大医院	At home	2019级	2019年	2019	1	否	科研型	共青团员	非党员	城镇	非农村	60万元以上	非贫困	有	临床医学	临床医学	儿科	是	基本满意	满意	基本满意	满意	5以上	6	不止1个	还算好
89	3	4	3	33	0	1	0	1	1	0	0	83	3	0	0	25	1	女	统考或推免硕士	硕士	北京大学医学部	1	人民医院	At home	2018年	2019年	2019	1	否	科研型	共青团员	非党员	城镇	非农村	20万元—35万元	非贫困	无	临床医学	临床医学	眼科学	否	基本满意	满意	很满意	满意	3	3	不止1个	还算好
1	3	2	6	26	0	2	0	1	1	0	0	82	3	0	0	26	2	女	统考或推免博士	博士	北京大学医学部	1	人民医院	At home	2011年	2015年	2015	4	是	科研型	共青团员	非党员	市区	非农村	20万元—35万元	非贫困	无	临床医学	临床医学	临床检验诊断学	否	基本满意	满意	基本满意	满意	5以上	6	不止1个	很好
2	3	2	6	26	0	2	0	1	1	0	0	82	3	0	0	26	2	女	统考或推免博士	博士	北京大学医学部	1	人民医院	At home	2011年	2015年	2015	4	是	科研型	共青团员	非党员	市区	非农村	20万元—35万元	非贫困	无	临床医学	临床医学	临床检验诊断学	否	基本满意	满意	基本满意	满意	5以上	6	不止1个	很好
780	3	2	2	15	0	1	0	1	1	0	0	107	4	0	0	25	1	女	统考或推免硕士	硕士	北京大学医学部	1	人民医院	At home	2017年	2017年	2017	3	是	临床型	共青团员	非党员	城镇	非农村	10万元—20万元	非贫困	无	临床医学	临床医学	影像医学与核医学	否	很满意	满意	很满意	满意	4	4	不止1个	很好
781	3	2	2	15	0	1	0	1	1	0	0	107	4	0	0	25	1	女	统考或推免硕士	硕士	北京大学医学部	1	人民医院	At home	2017年	2017年	2017	3	是	临床型	共青团员	非党员	城镇	非农村	10万元—20万元	非贫困	无	临床医学	临床医学	影像医学与核医学	否	很满意	满意	很满意	满意	4	4	不止1个	很好
289	3	2	3	22	0	1	0	1	1	0	0	93	4	0	0	28	2	女	统考或推免博士	博士	北京大学医学部	1	人民医院	At home	2019级	2019年	2019	1	否	科研型	群众	非党员	城镇	非农村	1万元—10万元	贫困或以下	无	临床医学	临床医学	妇产科学	否	很满意	满意	基本满意	满意	4	4	不止1个	很好
988	3	4	4	38	1	2	0	1	1	0	0	89	4	0	0	24	1	男	统考或推免硕士	硕士	北京协和医学院	2	协和医院	At home	2019级	2019年	2019	1	否	科研型	共青团员	非党员	农村	农村	1万元—10万元	贫困或以下	无	临床医学	临床医学	呼吸科	否	很满意	满意	很满意	满意	2个	2	不止1个	很好
261	3	1	5	26	0	2	0	1	1	0	0	90	4	0	0	31	2	女	统考或推免博士	博士	北京大学医学部	1	人民医院	At home	2017年	2017年	2017	3	是	科研型	群众	非党员	市区	非农村	1万元—10万元	贫困或以下	无	临床医学	临床医学	神经病学	否	很满意	满意	很满意	满意	5	5	不止1个	很好
709	4	7	7	35	1	3	1	1	2	0	0	81	3	0	1	24	1	女	统考或推免硕士	硕士	北京协和医学院	2	协和医院	In college	2019级	2019年	2019	1	否	科研型	共青团员	非党员	农村	农村	10万元—20万元	非贫困	无	临床医学	临床医学	内科学	是	基本满意	满意	基本满意	满意	3个	3	不止1个	还算好
806	4	6	8	27	0	3	1	1	2	0	0	81	3	0	1	25	1	女	统考或推免硕士	硕士	北京大学医学部	1	人民医院	At home	2018年	2018年	2018	2	否	临床型	中共党员（含预备党员）	党员	农村	农村	10万元—20万元	非贫困	无	临床医学	临床医学	内科	否	很满意	满意	很满意	满意	3	3	不止1个	很好
968	4	2	5	33	0	2	0	1	1	0	0	96	4	0	0	24	1	女	统考或推免硕士	硕士	北京大学医学部	1	人民医院	At home	2019级	2019年	2019	1	否	临床型	中共党员（含预备党员）	党员	城镇	非农村	1万元—10万元	贫困或以下	无	临床医学	临床医学	皮肤病与性病学	是	很满意	满意	很满意	满意	2	2	不止1个	很好
428	4	4	6	12	0	2	0	1	1	0	0	80	3	0	0	25	1	男	统考或推免硕士	硕士	北京大学医学部	1	北京医院	At home	2018年	2018年	2018	2	否	临床型	共青团员	非党员	农村	农村	1万元—10万元	贫困或以下	无	临床医学	临床医学	心内科	否	基本满意	满意	基本满意	满意	1	1	1个	很好
989	4	8	8	38	1	3	1	1	2	0	0	77	3	0	1	24	1	男	统考或推免硕士	硕士	北京协和医学院	2	协和医院	At home	2019级	2019年	2019	1	否	科研型	中共党员（含预备党员）	党员	农村	农村	1万元—10万元	贫困或以下	无	基础医学	非临床医学	肿瘤基础研究	否	基本满意	满意	很满意	满意	4个	4	不止1个	还算好
979	4	3	7	30	0	3	1	1	1	0	0	73	2	0	0	26	2	女	统考或推免硕士	硕士	北京协和医学院	2	肿瘤医院	In college	2017年	2017年	2017	3	是	科研型	中共党员（含预备党员）	党员	农村	农村	1万元—10万元	贫困或以下	无	临床医学	临床医学	肿瘤学	否	很满意	满意	很满意	满意	3个	3	不止1个	一般
68	4	2	5	32	0	2	0	1	1	0	0	88	4	0	0	24	1	女	统考或推免硕士	硕士	北京大学医学部	1	人民医院	At home	2017年	2017年	2017	3	是	科研型	中共党员（含预备党员）	党员	城镇	非农村	10万元—20万元	非贫困	无	临床医学	临床医学	内科学	否	很满意	满意	很满意	满意	2	2	不止1个	很好
937	4	2	6	34	1	2	0	1	1	0	0	78	3	0	0	25	1	女	统考或推免硕士	硕士	北京大学医学部	1	北医三院	At home	2017年	2017年	2017	3	是	临床型	中共党员（含预备党员）	党员	农村	农村	1万元—10万元	贫困或以下	有	临床医学	临床医学	内科学	否	一般	不满意	一般	不满意	3	3	不止1个	还算好
131	5	7	8	31	0	3	1	2	2	0	0	88	4	1	1	29	2	女	统考或推免博士	博士	北京协和医学院	2	协和医院	At home	2014年	2014年	2017	3	是	临床型	中共党员（含预备党员）	党员	农村	农村	10万元—20万元	非贫困	无	临床医学	临床医学	肿瘤学	否	基本满意	满意	基本满意	满意	3个	3	不止1个	很好
1020	6	3	3	34	1	1	0	2	1	0	0	94	4	1	0	24	1	女	统考或推免硕士	硕士	北京协和医学院	2	协和医院	At home	2019级	2019年	2019	1	否	临床型	共青团员	非党员	市区	非农村	1万元—10万元	贫困或以下	有	临床医学	临床医学	内科学	否	很满意	满意	很满意	满意	5个	5	不止1个	很好
483	5	4	4	36	1	2	0	2	1	0	0	76	3	1	0	24	1	男	统考或推免硕士	硕士	北京协和医学院	2	协和医院	At home	2019级	2019年	2019	1	否	科研型	共青团员	非党员	农村	农村	1万元—10万元	贫困或以下	无	临床医学	临床医学	肿瘤学	否	很满意	满意	很满意	满意	2个	2	不止1个	很好
449	5	2	3	32	1	1	0	2	1	0	0	73	2	1	0	24	1	男	统考或推免硕士	硕士	北京协和医学院	2	北京医院	At home	2019级	2019年	2019	1	否	临床型	中共党员（含预备党员）	党员	市区	非农村	1万元—10万元	贫困或以下	无	临床医学	临床医学	肿瘤学	是	基本满意	满意	基本满意	满意	1	1	1个	很好
717	5	7	5	33	1	2	0	2	2	0	0	86	3	1	1	27	2	男	八年制	博士	北京大学医学部	1	北京医院	At home	2011年	2015年	2012	4	是	临床型	中共党员（含预备党员）	党员	城镇	非农村	10万元—20万元	非贫困	无	临床医学	临床医学	临床医学八年制外科方向	否	很满意	满意	很满意	满意	5以上	6	不止1个	还算好
90	5	8	10	41	1	3	1	2	2	0	0	80	3	1	1	24	1	男	统考或推免硕士	硕士	卫生部北京老年医学研究所	2	北京医院	In college	2019级	2019年	2019	1	否	科研型	共青团员	非党员	农村	农村	10万元—20万元	非贫困	无	临床医学	临床医学	老年医学	是	很满意	满意	很满意	满意	3	3	不止1个	很好
699	5	4	2	30	0	1	0	2	1	0	0	63	1	1	0	25	1	女	统考或推免硕士	硕士	北京大学医学部	1	北医三院	At home	2018年	2018年	2018	2	否	科研型	共青团员	非党员	市区	非农村	10万元—20万元	非贫困	无	临床医学	临床医学	眼视光学	否	基本满意	满意	基本满意	满意	5以上	6	不止1个	一般
512	5	3	4	43	1	2	0	2	1	0	0	71	2	1	0	25	1	男	统考或推免硕士	硕士	北京协和医学院	2	肿瘤医院	At home	2018年	2018年	2018	2	否	临床型	共青团员	非党员	农村	农村	1万元—10万元	贫困或以下	无	其他	非临床医学	影像医学与核医学	否	基本满意	满意	一般	不满意	4个	4	不止1个	很好
409	5	5	13	33	1	3	1	2	2	0	0	76	3	1	1	24	1	男	统考或推免硕士	硕士	北京协和医学院	2	北京医院	At home	2019级	2017年	2017	3	是	临床型	共青团员	非党员	城镇	非农村	1万元—10万元	贫困或以下	无	临床医学	临床医学	内科学 心内科	否	基本满意	满意	很满意	满意	1	1	1个	还算好
88	6	6	7	10	0	3	1	2	2	0	0	74	2	1	1	28	2	男	统考或推免硕士	硕士	北京大学医学部	1	北京医院	At home	2018年	2019年	2019	1	否	科研型	共青团员	非党员	市区	非农村	60万元以上	非贫困	有	临床医学	临床医学	内科学（心血管病学）	否	很满意	满意	很满意	满意	4	4	不止1个	很好
396	6	4	3	29	0	1	0	2	1	0	0	77	3	1	0	25	1	男	统考或推免硕士	硕士	北京大学医学部	1	北医三院	At home	2017年	2017年	2017	3	是	临床型	中共党员（含预备党员）	党员	农村	农村	1万元—10万元	贫困或以下	无	临床医学	临床医学	内科学（呼吸）	否	基本满意	满意	基本满意	满意	5以上	6	不止1个	还算好
317	6	6	5	31	0	2	0	2	2	0	0	87	4	1	1	25	1	女	统考或推免硕士	硕士	卫生部北京老年医学研究所	2	北京医院	In college	2018年	2018年	2018	2	否	科研型	共青团员	非党员	农村	农村	1万元—10万元	贫困或以下	无	临床医学	临床医学	老年医学	是	基本满意	满意	基本满意	满意	2	2	不止1个	还算好
536	6	12	6	27	0	2	0	2	3	0	1	73	2	1	1	23	1	男	统考或推免博士	博士	北京协和医学院	2	协和医院	At home	2019级	2017年	2019	1	否	科研型	共青团员	非党员	市区	非农村	10万元—20万元	非贫困	有	临床医学	临床医学	临床检验诊断学	否	一般	不满意	基本满意	满意	5个以上	6	不止1个	还算好
815	6	5	6	27	0	2	0	2	2	0	0	80	3	1	1	25	1	男	统考或推免硕士	硕士	北京协和医学院	2	北京医院	At home	2019级	2019年	2019	1	否	临床型	共青团员	非党员	市区	非农村	60万元以上	非贫困	无	临床医学	临床医学	外科学	否	基本满意	满意	基本满意	满意	2	2	不止1个	一般
329	6	6	6	26	0	2	0	2	2	0	0	75	2	1	1	24	1	女	统考或推免硕士	硕士	卫生部北京老年医学研究所	2	北京医院	In college	2019级	2019年	2019	1	否	科研型	中共党员（含预备党员）	党员	农村	农村	1万元—10万元	贫困或以下	有	临床医学	临床医学	老年医学	是	基本满意	满意	基本满意	满意	3	3	不止1个	还算好
484	6	6	7	35	1	3	1	2	2	0	0	72	2	1	1	25	1	女	统考或推免硕士	硕士	北京协和医学院	2	协和医院	At home	2019级	2019年	2019	1	否	科研型	共青团员	非党员	农村	农村	1万元—10万元	贫困或以下	无	生物学	非临床医学	细胞生物学	否	基本满意	满意	基本满意	满意	2个	2	不止1个	还算好
1005	6	7	10	27	0	3	1	2	2	0	0	54	1	1	1	22	1	女	统考或推免硕士	硕士	北京协和医学院	2	协和医院	At home	2016年	2019年	2019	1	否	临床型	共青团员	非党员	农村	农村	1万元—10万元	贫困或以下	无	生物学	非临床医学	微生物学	否	很满意	满意	很满意	满意	3个	3	不止1个	很好
925	6	2	6	26	0	2	0	2	1	0	0	73	2	1	0	27	2	女	统考或推免硕士	硕士	北京协和医学院	2	北京医院	In college	2017年	2017年	2017	3	是	临床型	共青团员	非党员	城镇	非农村	1万元—10万元	贫困或以下	有	临床医学	临床医学	全科医学	是	基本满意	满意	一般	不满意	1	1	1个	很好
550	6	3	4	35	1	2	0	2	1	0	0	72	2	1	0	23	1	女	统考或推免硕士	硕士	北京协和医学院	2	协和医院	In college	2019级	2019年	2019	1	否	科研型	共青团员	非党员	农村	农村	10万元—20万元	非贫困	无	生物学	非临床医学	细胞生物学	否	基本满意	满意	基本满意	满意	2个	2	不止1个	还算好
278	6	3	8	47	1	3	1	2	1	0	0	62	1	1	0	28	2	女	统考或推免博士	博士	北京大学医学部	1	北大医院	At home	2019级	2019年	2019	1	否	科研型	中共党员（含预备党员）	党员	市区	非农村	1万元以下	贫困或以下	无	临床医学	临床医学	内科学	否	基本满意	满意	基本满意	满意	5以上	6	不止1个	一般
819	7	6	9	14	0	3	1	2	2	0	0	71	2	1	1	25	1	男	统考或推免硕士	硕士	北京大学医学部	1	北京医院	At home	2019级	2019年	2019	1	否	临床型	共青团员	非党员	农村	农村	10万元—20万元	非贫困	无	临床医学	临床医学	影像医学与核医学	是	很满意	满意	一般	不满意	3	3	不止1个	还算好
395	8	2	10	51	1	3	1	2	1	0	0	88	4	1	0	26	2	男	统考或推免硕士	硕士	北京大学医学部	1	北医三院	At home	2017年	2017年	2017	3	是	临床型	中共党员（含预备党员）	党员	农村	农村	1万元—10万元	贫困或以下	无	临床医学	临床医学	外科学	否	基本满意	满意	基本满意	满意	3	3	不止1个	很好
22	7	2	5	25	0	2	0	2	1	0	0	72	2	1	0	31	2	男	统考或推免博士	博士	北京大学医学部	1	北大医院	At home	2018年	2017年	2018	2	否	科研型	中共党员（含预备党员）	党员	市区	非农村	20万元—35万元	非贫困	有	临床医学	临床医学	呼吸内科	否	基本满意	满意	一般	不满意	5以上	6	不止1个	很好
23	7	2	5	25	0	2	0	2	1	0	0	72	2	1	0	31	2	男	统考或推免博士	博士	北京大学医学部	1	北大医院	At home	2018年	2017年	2018	2	否	科研型	中共党员（含预备党员）	党员	市区	非农村	20万元—35万元	非贫困	有	临床医学	临床医学	呼吸内科	否	基本满意	满意	一般	不满意	5以上	6	不止1个	很好
149	4	2	1	17	0	1	0	1	1	0	0	100	4	0	0	32	2	女	统考或推免博士	博士	北京协和医学院	2	北京医院	At home	2018年	2018年	2018	2	否	临床型	群众	非党员	市区	非农村	20万元—35万元	非贫困	无	临床医学	临床医学	老年医学	是	很满意	满意	很满意	满意	4	4	不止1个	很好
86	4	1	7	29	0	3	1	1	1	0	0	88	4	0	0	24	1	女	统考或推免硕士	硕士	北京大学医学部	1	人民医院	At home	2018年	2018年	2018	2	否	科研型	共青团员	非党员	城镇	非农村	10万元—20万元	非贫困	无	临床医学	临床医学	眼科学	是	很满意	满意	一般	不满意	5	5	不止1个	还算好
499	4	7	9	27	0	3	1	1	2	0	0	82	3	0	1	27	2	女	统考或推免硕士	硕士	北京协和医学院	2	协和医院	At home	2017年	2017年	2017	3	是	临床型	中共党员（含预备党员）	党员	农村	农村	1万元—10万元	贫困或以下	无	临床医学	临床医学	医学影像学	否	基本满意	满意	基本满意	满意	2个	2	不止1个	还算好
75	5	4	5	17	0	2	0	2	1	0	0	97	4	1	0	24	1	女	统考或推免硕士	硕士	卫生部北京老年医学研究所	2	北京医院	In college	2018年	2018年	2018	2	否	科研型	共青团员	非党员	市区	非农村	20万元—35万元	非贫困	无	临床医学	临床医学	老年医学	是	基本满意	满意	基本满意	满意	3	3	不止1个	很好
332	5	4	7	33	1	3	1	2	1	0	0	84	3	1	0	24	1	男	统考或推免硕士	硕士	北京大学医学部	1	北大医院	At home	2019级	2019年	2019	1	否	科研型	中共党员（含预备党员）	党员	农村	农村	1万元—10万元	贫困或以下	无	其他	非临床医学	医学技术	否	基本满意	满意	基本满意	满意	5以上	6	不止1个	很好
811	5	3	5	38	1	2	0	2	1	0	0	71	2	1	0	20	1	女	统考或推免硕士	硕士	北京协和医学院	2	肿瘤医院	At home	2018年	2019年	2019	1	否	临床型	共青团员	非党员	市区	非农村	10万元—20万元	非贫困	无	中医学	非临床医学	中医学	否	基本满意	满意	基本满意	满意	3个	3	不止1个	还算好
973	5	7	8	26	0	3	1	2	2	0	0	71	2	1	1	28	2	女	统考或推免博士	博士	北京协和医学院	2	协和医院	At home	2019级	2019年	2019	1	否	科研型	共青团员	非党员	农村	农村	1万元—10万元	贫困或以下	无	基础医学	非临床医学	免疫学	否	基本满意	满意	基本满意	满意	4个	4	不止1个	一般
69	5	2	3	34	1	1	0	2	1	0	0	101	4	1	0	24	1	女	统考或推免硕士	硕士	北京大学医学部	1	人民医院	At home	2017年	2017年	2017	3	是	科研型	共青团员	非党员	市区	非农村	35万元—60万元	非贫困	无	临床医学	临床医学	内科学（血液学）	否	很满意	满意	很满意	满意	3	3	不止1个	很好
460	5	6	6	34	1	2	0	2	2	0	0	68	2	1	1	25	1	男	统考或推免硕士	硕士	北京大学医学部	1	北医三院	In college	2019级	2019年	2019	1	否	临床型	共青团员	非党员	城镇	非农村	1万元—10万元	贫困或以下	有	临床医学	临床医学	ICU	是	基本满意	满意	基本满意	满意	3	3	不止1个	还算好
298	5	4	7	34	1	3	1	2	1	0	0	85	3	1	0	25	1	男	统考或推免硕士	硕士	北京协和医学院	2	协和医院	In college	2017年	2017年	2017	3	是	科研型	共青团员	非党员	市区	非农村	1万元—10万元	贫困或以下	无	基础医学	非临床医学	放射医学	否	基本满意	满意	基本满意	满意	5以上	6	不止1个	还算好
829	5	5	8	23	0	3	1	2	2	0	0	76	3	1	1	24	1	女	统考或推免硕士	硕士	北京协和医学院	2	协和医院	At home	2019级	2019年	2019	1	否	临床型	共青团员	非党员	市区	非农村	20万元—35万元	非贫困	无	临床医学	临床医学	内科学	否	基本满意	满意	基本满意	满意	5个以上	6	不止1个	还算好
930	5	7	14	55	1	3	1	2	2	0	0	72	2	1	1	27	2	男	统考或推免硕士	硕士	北京大学医学部	1	北京医院	At home	2017年	2017年	2017	3	是	临床型	中共党员（含预备党员）	党员	农村	农村	1万元以下	贫困或以下	无	临床医学	临床医学	外科学（泌尿外科）	否	很满意	满意	很满意	满意	1	1	1个	很好
978	6	2	8	32	1	3	1	2	1	0	0	68	2	1	0	30	2	男	统考或推免硕士	硕士	北京协和医学院	2	肿瘤医院	In college	2017年	2017年	2017	3	是	科研型	共青团员	非党员	市区	非农村	1万元—10万元	贫困或以下	无	生物学	非临床医学	细胞生物学	否	基本满意	满意	一般	不满意	5个以上	6	不止1个	还算好
891	6	3	6	40	1	2	0	2	1	0	0	80	3	1	0	25	1	男	统考或推免硕士	硕士	北京大学医学部	1	北医三院	At home	2019级	2019年	2019	1	否	科研型	共青团员	非党员	农村	农村	1万元—10万元	贫困或以下	无	临床医学	临床医学	外科学	是	很满意	满意	很满意	满意	1	1	1个	很好
344	6	13	9	38	1	3	1	2	3	0	1	67	1	1	1	25	1	男	八年制	博士	北京大学医学部	1	北医三院	At home	2013年	2016年	2013	4	否	临床型	共青团员	非党员	市区	非农村	1万元—10万元	贫困或以下	无	临床医学	临床医学	外科学	否	一般	不满意	基本满意	满意	5	5	不止1个	很好
535	6	1	7	37	1	3	1	2	1	0	0	105	4	1	0	25	1	男	统考或推免博士	博士	北京协和医学院	2	协和医院	At home	2018年	2018年	2018	2	否	科研型	中共党员（含预备党员）	党员	城镇	非农村	10万元—20万元	非贫困	有	临床医学	临床医学	心血管内科	否	很满意	满意	很满意	满意	5个以上	6	不止1个	还算好
719	6	5	7	36	1	3	1	2	2	0	0	78	3	1	1	24	1	女	八年制	博士	北京协和医学院	2	协和医院	At home	2013年	2016年	2013	4	否	临床型	共青团员	非党员	农村	农村	60万元以上	非贫困	无	中医学	非临床医学	中西医结合临床	否	一般	不满意	一般	不满意	5以上	6	不止1个	还算好
898	6	8	9	34	1	3	1	2	2	0	0	70	2	1	1	22	1	女	八年制	博士	北京大学医学部	1	北医三院	At home	2015年	2018年	2015	4	否	临床型	共青团员	非党员	城镇	非农村	1万元以下	贫困或以下	无	临床医学	临床医学	临床医学(八年制)	否	基本满意	满意	基本满意	满意	5以上	6	不止1个	一般
904	6	8	9	34	1	3	1	2	2	0	0	70	2	1	1	22	1	女	八年制	博士	北京大学医学部	1	北医三院	At home	2015年	2018年	2018	2	否	临床型	共青团员	非党员	城镇	非农村	1万元以下	贫困或以下	无	临床医学	临床医学	临床医学(八年制)	否	基本满意	满意	基本满意	满意	5以上	6	不止1个	一般
751	6	2	9	22	0	3	1	2	1	0	0	82	3	1	0	28	2	男	统考或推免博士	博士	北京大学医学部	1	北大医院	At home	2016年	2016年	2019	1	否	临床型	共青团员	非党员	农村	农村	10万元—20万元	非贫困	无	临床医学	临床医学	普通外科	否	基本满意	满意	基本满意	满意	5以上	6	不止1个	还算好
310	5	5	2	29	0	1	0	2	2	0	0	78	3	1	1	26	2	女	统考或推免硕士	硕士	北京大学医学部	1	人民医院	At home	2017年	2017年	2017	3	是	科研型	共青团员	非党员	城镇	非农村	1万元—10万元	贫困或以下	无	临床医学	临床医学	肿瘤学	是	基本满意	满意	一般	不满意	5以上	6	不止1个	还算好
379	5	6	6	16	0	2	0	2	2	0	0	95	4	1	1	30	2	男	统考或推免硕士	硕士	北京大学医学部	1	人民医院	At home	2016年	2016年	2017	3	是	临床型	群众	非党员	城镇	非农村	1万元—10万元	贫困或以下	无	临床医学	临床医学	骨关节科	否	很满意	满意	很满意	满意	3	3	不止1个	还算好
374	6	3	1	36	1	1	0	2	1	0	0	69	2	1	0	24	1	女	统考或推免硕士	硕士	北京大学医学部	1	北医三院	In college	2013年	2017年	2017	3	是	临床型	共青团员	非党员	城镇	非农村	1万元—10万元	贫困或以下	无	护理学	非临床医学	护理学	否	基本满意	满意	一般	不满意	1	1	1个	还算好
375	6	3	1	36	1	1	0	2	1	0	0	69	2	1	0	24	1	女	统考或推免硕士	硕士	北京大学医学部	1	北医三院	In college	2013年	2017年	2017	3	是	临床型	共青团员	非党员	城镇	非农村	1万元—10万元	贫困或以下	无	护理学	非临床医学	护理学	否	基本满意	满意	一般	不满意	3	3	不止1个	还算好
619	6	6	7	32	1	3	1	2	2	0	0	77	3	1	1	24	1	男	统考或推免硕士	硕士	北京协和医学院	2	协和医院	In college	2014年	2014年	2019	1	否	临床型	共青团员	非党员	农村	农村	1万元—10万元	贫困或以下	无	其他	非临床医学	(空)	否	基本满意	满意	一般	不满意	3个	3	不止1个	还算好
106	6	5	5	37	1	2	0	2	2	0	0	82	3	1	1	22	1	女	统考或推免硕士	硕士	北京大学医学部	1	北医三院	At home	2019级	2019年	2019	1	否	科研型	共青团员	非党员	农村	农村	10万元—20万元	非贫困	无	临床医学	临床医学	超声诊断学	是	很满意	满意	很满意	满意	1	1	1个	很好
977	6	6	3	35	1	1	0	2	2	0	0	73	2	1	1	26	2	女	统考或推免硕士	硕士	北京协和医学院	2	协和医院	In college	2017年	2017年	2017	3	是	科研型	中共党员（含预备党员）	党员	农村	农村	1万元—10万元	贫困或以下	无	基础医学	非临床医学	病原生物学	是	很满意	满意	基本满意	满意	4个	4	不止1个	还算好
888	6	3	5	21	0	2	0	2	1	0	0	87	4	1	0	24	1	女	统考或推免硕士	硕士	卫生部北京老年医学研究所	2	北京医院	In college	2019级	2019年	2019	1	否	科研型	中共党员（含预备党员）	党员	农村	农村	1万元—10万元	贫困或以下	无	临床医学	临床医学	老年医学	是	一般	不满意	基本满意	满意	2	2	不止1个	还算好
611	7	8	2	35	1	1	0	2	2	0	0	74	2	1	1	25	1	女	统考或推免硕士	硕士	北京协和医学院	2	协和医院	At home	2017年	2017年	2017	3	是	临床型	共青团员	非党员	城镇	非农村	1万元—10万元	贫困或以下	有	预防医学	非临床医学	公共卫生	否	一般	不满意	一般	不满意	5个	5	不止1个	还算好
612	7	8	2	35	1	1	0	2	2	0	0	74	2	1	1	25	1	女	统考或推免硕士	硕士	北京协和医学院	2	协和医院	At home	2017年	2017年	2017	3	是	临床型	共青团员	非党员	城镇	非农村	1万元—10万元	贫困或以下	有	预防医学	非临床医学	公共卫生	否	一般	不满意	一般	不满意	5个	5	不止1个	还算好
938	7	7	0	43	1	1	0	2	2	0	0	75	2	1	1	26	2	女	统考或推免硕士	硕士	北京大学医学部	1	北医三院	At home	2017年	2017年	2017	3	是	临床型	共青团员	非党员	城镇	非农村	1万元—10万元	贫困或以下	有	临床医学	临床医学	耳鼻喉	否	很满意	满意	基本满意	满意	3	3	不止1个	还算好
951	7	4	4	46	1	2	0	2	1	0	0	108	4	1	0	25	1	男	统考或推免硕士	硕士	北京大学医学部	1	北京医院	At home	2018年	2018年	2018	2	否	临床型	中共党员（含预备党员）	党员	城镇	非农村	1万元—10万元	贫困或以下	无	临床医学	临床医学	外科学	是	很满意	满意	很满意	满意	5以上	6	不止1个	很好
204	7	14	5	41	1	2	0	2	3	0	1	63	1	1	1	25	1	女	统考或推免硕士	硕士	北京协和医学院	2	肿瘤医院	At home	2018年	2018年	2018	2	否	临床型	中共党员（含预备党员）	党员	市区	非农村	20万元—35万元	非贫困	有	临床医学	临床医学	肿瘤学	否	基本满意	满意	一般	不满意	5个以上	6	不止1个	还算好
774	7	4	6	32	1	2	0	2	1	0	0	70	2	1	0	26	2	男	统考或推免硕士	硕士	北京大学医学部	1	北医三院	In college	2017年	2017年	2017	3	是	临床型	中共党员（含预备党员）	党员	城镇	非农村	10万元—20万元	非贫困	无	临床医学	临床医学	外科学	否	一般	不满意	基本满意	满意	5以上	6	不止1个	还算好
46	7	3	3	30	0	1	0	2	1	0	0	90	4	1	0	27	2	男	统考或推免博士	博士	北京大学医学部	1	人民医院	At home	2019级	2019年	2019	1	否	科研型	中共党员（含预备党员）	党员	城镇	非农村	20万元—35万元	非贫困	无	临床医学	临床医学	麻醉学	否	基本满意	满意	基本满意	满意	5以上	6	不止1个	还算好
47	7	3	3	30	0	1	0	2	1	0	0	90	4	1	0	27	2	男	统考或推免博士	博士	北京大学医学部	1	人民医院	At home	2019级	2019年	2019	1	否	科研型	中共党员（含预备党员）	党员	城镇	非农村	20万元—35万元	非贫困	无	临床医学	临床医学	麻醉学	否	基本满意	满意	基本满意	满意	5以上	6	不止1个	还算好
705	8	4	7	26	0	3	1	2	1	0	0	63	1	1	0	23	1	女	统考或推免硕士	硕士	卫生部北京老年医学研究所	2	北京医院	In college	2019级	2019年	2019	1	否	科研型	共青团员	非党员	市区	非农村	10万元—20万元	非贫困	无	临床医学	临床医学	老年医学	是	基本满意	满意	基本满意	满意	3	3	不止1个	还算好
569	10	12	12	41	1	3	1	3	3	1	1	66	1	1	1	24	1	女	统考或推免硕士	硕士	北京协和医学院	2	协和医院	In college	2019级	2019年	2019	1	否	临床型	共青团员	非党员	市区	非农村	10万元—20万元	非贫困	有	临床医学	临床医学	临床病理学	否	基本满意	满意	基本满意	满意	1个	1	1个	还算好
975	10	7	4	37	1	2	0	3	2	1	0	74	2	1	1	24	1	女	统考或推免博士	博士	北京协和医学院	2	协和医院	At home	2019级	2019年	2019	1	否	科研型	中共党员（含预备党员）	党员	农村	农村	1万元以下	贫困或以下	无	临床医学	临床医学	肿瘤学（基础）	否	基本满意	满意	基本满意	满意	4个	4	不止1个	还算好
139	5	7	8	36	1	3	1	2	2	0	0	98	4	1	1	29	2	女	统考或推免博士	博士	北京大学医学部	1	北京医院	At home	2017年	2018年	2017	3	是	临床型	中共党员（含预备党员）	党员	市区	非农村	20万元—35万元	非贫困	无	临床医学	临床医学	内科学	否	很满意	满意	很满意	满意	5	5	不止1个	很好
172	7	7	7	33	0	3	1	2	2	0	0	68	2	1	1	27	2	女	统考或推免硕士	硕士	北京协和医学院	2	协和医院	At home	2017年	2017年	2017	3	是	临床型	共青团员	非党员	市区	非农村	20万元—35万元	非贫困	无	临床医学	临床医学	肿瘤内科	否	基本满意	满意	基本满意	满意	2个	2	不止1个	还算好
895	9	7	15	30	0	3	1	2	2	0	0	100	4	1	1	26	2	男	八年制	博士	北京大学医学部	1	北医三院	At home	2012年	2017年	2012	4	是	临床型	中共党员（含预备党员）	党员	市区	非农村	1万元—10万元	贫困或以下	无	临床医学	临床医学	外科学	否	基本满意	满意	很满意	满意	4	4	不止1个	很好
896	9	7	15	30	0	3	1	2	2	0	0	100	4	1	1	26	2	男	八年制	博士	北京大学医学部	1	北医三院	At home	2012年	2017年	2012	4	是	临床型	中共党员（含预备党员）	党员	市区	非农村	1万元—10万元	贫困或以下	无	临床医学	临床医学	外科学	否	基本满意	满意	很满意	满意	4	4	不止1个	很好
824	10	14	8	38	1	3	1	3	3	1	1	108	4	1	1	24	1	女	八年制	博士	北京协和医学院	2	协和医院	At home	2014年	2019年	2014	4	否	临床型	共青团员	非党员	市区	非农村	20万元—35万元	非贫困	无	临床医学	临床医学	临床医学八年制	否	基本满意	满意	很满意	满意	5个以上	6	不止1个	还算好
446	6	5	5	59	1	2	0	2	2	0	0	62	1	1	1	25	1	女	统考或推免硕士	硕士	北京大学医学部	1	人民医院	At home	2018年	2018年	2018	2	否	临床型	共青团员	非党员	城镇	非农村	1万元—10万元	贫困或以下	无	临床医学	临床医学	核医学	是	基本满意	满意	很满意	满意	3	3	不止1个	还算好
557	7	3	5	37	1	2	0	2	1	0	0	61	1	1	0	26	2	女	八年制	博士	北京协和医学院	2	协和医院	In college	2012年	2015年	2012	4	是	临床型	共青团员	非党员	城镇	非农村	20万元—35万元	非贫困	无	临床医学	临床医学	临床医学	否	不太满意	不满意	不太满意	不满意	4个	4	不止1个	还算好
596	5	3	4	23	0	2	0	2	1	0	0	65	1	1	0	25	1	女	统考或推免硕士	硕士	北京协和医学院	2	协和医院	At home	2019级	2019年	2019	1	否	科研型	共青团员	非党员	城镇	非农村	1万元—10万元	贫困或以下	无	基础医学	非临床医学	(空)	否	基本满意	满意	基本满意	满意	5个以上	6	不止1个	不太好
410	6	6	10	30	0	3	1	2	2	0	0	67	1	1	1	25	1	女	统考或推免硕士	硕士	北京大学医学部	1	北大医院	At home	2019级	2017年	2017	3	是	临床型	共青团员	非党员	农村	农村	1万元—10万元	贫困或以下	无	临床医学	临床医学	临床医学	是	一般	不满意	一般	不满意	4	4	不止1个	还算好
826	7	4	8	22	0	3	1	2	1	0	0	57	1	1	0	25	1	女	统考或推免硕士	硕士	北京协和医学院	2	协和医院	At home	2017年	2017年	2017	3	是	临床型	共青团员	非党员	市区	非农村	10万元—20万元	非贫困	无	临床医学	临床医学	内分泌	否	基本满意	满意	基本满意	满意	3个	3	不止1个	还算好
441	7	7	10	60	1	3	1	2	2	0	0	74	2	1	1	25	1	女	统考或推免硕士	硕士	北京大学医学部	1	北医三院	At home	2018年	2018年	2018	2	否	临床型	共青团员	非党员	农村	农村	1万元以下	贫困或以下	无	临床医学	临床医学	麻醉	否	很满意	满意	很满意	满意	3	3	不止1个	很好
371	7	6	8	37	1	3	1	2	2	0	0	75	2	1	1	27	2	男	统考或推免博士	博士	北京大学医学部	1	人民医院	At home	2019级	2012年	2019	1	否	临床型	中共党员（含预备党员）	党员	农村	农村	1万元—10万元	贫困或以下	无	临床医学	临床医学	外科	否	基本满意	满意	基本满意	满意	3	3	不止1个	还算好
156	9	4	11	39	1	3	1	2	1	0	0	80	3	1	0	25	1	女	统考或推免博士	博士	北京协和医学院	2	协和医院	At home	2014年	2019年	2019	1	否	临床型	共青团员	非党员	城镇	非农村	10万元—20万元	非贫困	无	药学	非临床医学	药事管理	否	基本满意	满意	基本满意	满意	3个	3	不止1个	还算好
908	8	2	8	40	1	3	1	2	1	0	0	88	4	1	0	30	2	男	统考或推免博士	博士	北京大学医学部	1	北大医院	At home	2017年	2014年	2017	3	是	临床型	群众	非党员	市区	非农村	1万元—10万元	贫困或以下	无	临床医学	临床医学	骨科	否	很满意	满意	很满意	满意	5以上	6	不止1个	很好
146	3	2	2	18	0	1	0	1	1	0	0	105	4	0	0	27	2	女	统考或推免博士	博士	北京大学医学部	1	人民医院	At home	2015年	2015年	2018	2	否	临床型	中共党员（含预备党员）	党员	城镇	非农村	10万元—20万元	非贫困	无	临床医学	临床医学	皮肤性病学	是	很满意	满意	很满意	满意	5	5	不止1个	很好
3	4	4	4	14	0	2	0	1	1	0	0	80	3	0	0	26	2	男	统考或推免博士	博士	北京协和医学院	2	协和医院	At home	2016年	2016年	2016	4	否	科研型	共青团员	非党员	城镇	非农村	10万元—20万元	非贫困	无	基础医学	非临床医学	免疫学	否	基本满意	满意	很满意	满意	5个	5	不止1个	还算好
944	4	1	1	19	0	1	0	1	1	0	0	73	2	0	0	30	2	女	统考或推免硕士	硕士	北京协和医学院	2	北京医院	At home	2018年	2018年	2018	2	否	临床型	中共党员（含预备党员）	党员	市区	非农村	1万元—10万元	贫困或以下	无	临床医学	临床医学	医学影像与核医学	是	很满意	满意	很满意	满意	5以上	6	不止1个	很好
711	4	3	3	29	0	1	0	1	1	0	0	85	3	0	0	24	1	女	统考或推免硕士	硕士	北京协和医学院	2	协和医院	In college	2019级	2019年	2019	1	否	科研型	中共党员（含预备党员）	党员	农村	农村	10万元—20万元	非贫困	无	基础医学	非临床医学	生物化学与分子生物学	否	基本满意	满意	一般	不满意	3个	3	不止1个	还算好
58	4	1	9	32	0	3	1	1	1	0	0	72	2	0	0	26	2	女	统考或推免硕士	硕士	北京协和医学院	2	协和医院	At home	2017年	2017年	2017	3	是	科研型	中共党员（含预备党员）	党员	城镇	非农村	10万元—20万元	非贫困	无	药学	非临床医学	药理学	否	基本满意	满意	基本满意	满意	3	3	不止1个	很好
222	4	3	5	31	0	2	0	1	1	0	0	94	4	0	0	23	1	女	统考或推免硕士	硕士	北京协和医学院	2	肿瘤医院	At home	2015年	2019年	2019	1	否	临床型	共青团员	非党员	市区	非农村	10万元—20万元	非贫困	无	中医学	非临床医学	中医学	否	基本满意	满意	很满意	满意	3个	3	不止1个	还算好
996	4	2	6	33	1	2	0	1	1	0	0	91	4	0	0	29	2	男	统考或推免硕士	硕士	北京协和医学院	2	肿瘤医院	At home	2017年	2017年	2017	3	是	临床型	群众	非党员	市区	非农村	1万元—10万元	贫困或以下	无	临床医学	临床医学	肿瘤学	否	很满意	满意	很满意	满意	2个	2	不止1个	很好
692	4	4	8	37	1	3	1	1	1	0	0	86	3	0	0	25	1	女	统考或推免硕士	硕士	卫生部北京老年医学研究所	2	北京医院	In college	2018年	2018年	2018	2	否	科研型	共青团员	非党员	市区	非农村	20万元—35万元	非贫困	无	临床医学	临床医学	老年医学	是	很满意	满意	基本满意	满意	3	3	不止1个	很好
407	5	2	1	34	1	1	0	2	1	0	0	66	1	1	0	26	2	女	统考或推免硕士	硕士	北京大学医学部	1	人民医院	At home	2017年	2017年	2017	3	是	临床型	中共党员（含预备党员）	党员	农村	农村	1万元—10万元	贫困或以下	无	临床医学	临床医学	临床医学	否	一般	不满意	不太满意	不满意	5	5	不止1个	一般
408	5	2	1	34	1	1	0	2	1	0	0	66	1	1	0	26	2	女	统考或推免硕士	硕士	北京大学医学部	1	人民医院	At home	2017年	2017年	2017	3	是	临床型	中共党员（含预备党员）	党员	农村	农村	1万元—10万元	贫困或以下	无	临床医学	临床医学	临床医学	否	一般	不满意	不太满意	不满意	5	5	不止1个	一般
649	5	5	6	19	0	2	0	2	2	0	0	98	4	1	1	28	2	女	统考或推免博士	博士	北京大学医学部	1	人民医院	At home	2018年	2018年	2018	2	否	科研型	共青团员	非党员	市区	非农村	20万元—35万元	非贫困	无	临床医学	临床医学	风湿免疫	否	很满意	满意	很满意	满意	5以上	6	不止1个	很好
650	5	5	6	19	0	2	0	2	2	0	0	98	4	1	1	28	2	女	统考或推免博士	博士	北京大学医学部	1	人民医院	At home	2018年	2018年	2018	2	否	科研型	共青团员	非党员	市区	非农村	20万元—35万元	非贫困	无	临床医学	临床医学	风湿免疫	否	很满意	满意	很满意	满意	5以上	6	不止1个	很好
450	4	2	3	25	0	1	0	1	1	0	0	92	4	0	0	25	1	女	统考或推免硕士	硕士	北京协和医学院	2	北京医院	At home	2019级	2019年	2019	1	否	临床型	共青团员	非党员	市区	非农村	1万元—10万元	贫困或以下	无	临床医学	临床医学	心内科	是	很满意	满意	很满意	满意	2	2	不止1个	很好
753	5	1	5	40	1	2	0	2	1	0	0	77	3	1	0	27	2	女	统考或推免博士	博士	北京大学医学部	1	人民医院	At home	2016年	2016年	2019	1	否	临床型	共青团员	非党员	市区	非农村	35万元—60万元	非贫困	无	临床医学	临床医学	眼科学	否	基本满意	满意	基本满意	满意	5以上	6	不止1个	很好
754	5	1	5	40	1	2	0	2	1	0	0	77	3	1	0	27	2	女	统考或推免博士	博士	北京大学医学部	1	人民医院	At home	2016年	2016年	2019	1	否	临床型	共青团员	非党员	市区	非农村	35万元—60万元	非贫困	无	临床医学	临床医学	眼科学	否	基本满意	满意	基本满意	满意	5以上	6	不止1个	很好
430	5	4	9	28	0	3	1	2	1	0	0	75	2	1	0	24	1	女	统考或推免硕士	硕士	北京大学医学部	1	北京医院	At home	2018年	2018年	2018	2	否	临床型	共青团员	非党员	市区	非农村	1万元—10万元	贫困或以下	无	临床医学	临床医学	内科学（血液内科）	是	基本满意	满意	很满意	满意	4	4	不止1个	还算好
318	6	5	5	33	0	2	0	2	2	0	0	70	2	1	1	24	1	女	统考或推免硕士	硕士	北京大学医学部	1	北大医院	At home	2018年	2018年	2018	2	否	科研型	共青团员	非党员	农村	农村	1万元—10万元	贫困或以下	无	临床医学	临床医学	康复医学与理疗学	否	很满意	满意	基本满意	满意	5以上	6	不止1个	还算好
436	6	5	7	45	1	3	1	2	2	0	0	69	2	1	1	26	2	男	统考或推免硕士	硕士	北京大学医学部	1	北医三院	At home	2018年	2018年	2018	2	否	临床型	中共党员（含预备党员）	党员	农村	农村	1万元—10万元	贫困或以下	无	临床医学	临床医学	肿瘤学	否	很满意	满意	很满意	满意	1	1	1个	很好
241	5	4	4	15	0	2	0	2	1	0	0	99	4	1	0	24	1	女	统考或推免硕士	硕士	北京大学医学部	1	北京医院	At home	2019级	2019年	2019	1	否	临床型	共青团员	非党员	市区	非农村	35万元—60万元	非贫困	有	临床医学	临床医学	皮肤性病学	否	基本满意	满意	基本满意	满意	5	5	不止1个	很好
957	6	4	4	21	0	2	0	2	1	0	0	100	4	1	0	24	1	女	统考或推免硕士	硕士	北京大学医学部	1	北大医院	At home	2019级	2019年	2019	1	否	临床型	共青团员	非党员	农村	农村	1万元—10万元	贫困或以下	无	临床医学	临床医学	临床病理学	是	很满意	满意	很满意	满意	2	2	不止1个	很好
825	6	6	6	29	0	2	0	2	2	0	0	89	4	1	1	26	2	男	八年制	博士	北京协和医学院	2	协和医院	At home	2014年	2016年	2014	4	否	临床型	共青团员	非党员	城镇	非农村	10万元—20万元	非贫困	无	临床医学	临床医学	妇产科	否	很满意	满意	很满意	满意	3个	3	不止1个	很好
991	6	1	5	31	0	2	0	2	1	0	0	104	4	1	0	28	2	女	统考或推免硕士	硕士	北京协和医学院	2	协和医院	At home	2019级	2019年	2019	1	否	科研型	群众	非党员	市区	非农村	1万元—10万元	贫困或以下	无	临床医学	临床医学	围术期医学	是	很满意	满意	很满意	满意	2个	2	不止1个	很好
661	8	7	13	44	1	3	1	2	2	0	0	85	3	1	1	30	2	男	统考或推免博士	博士	北京大学医学部	1	北医三院	At home	2019级	2019年	2019	1	否	科研型	群众	非党员	城镇	非农村	10万元—20万元	非贫困	无	临床医学	临床医学	外科学	是	很满意	满意	很满意	满意	3	3	不止1个	还算好
309	4	5	4	27	0	2	0	1	2	0	0	81	3	0	1	28	2	男	统考或推免硕士	硕士	北京大学医学部	1	人民医院	At home	2017年	2017年	2017	3	是	科研型	中共党员（含预备党员）	党员	农村	农村	1万元—10万元	贫困或以下	无	临床医学	临床医学	外科学	否	很满意	满意	很满意	满意	3	3	不止1个	很好
743	4	7	7	27	0	3	1	1	2	0	0	89	4	0	1	29	2	男	统考或推免博士	博士	北京协和医学院	2	北京医院	At home	2018年	2018年	2018	2	否	临床型	中共党员（含预备党员）	党员	市区	非农村	20万元—35万元	非贫困	无	临床医学	临床医学	外科学	否	很满意	满意	很满意	满意	5以上	6	不止1个	很好
803	4	0	6	50	1	2	0	1	1	0	0	87	4	0	0	24	1	男	统考或推免硕士	硕士	北京大学医学部	1	人民医院	At home	2018年	2018年	2018	2	否	临床型	中共党员（含预备党员）	党员	市区	非农村	10万元—20万元	非贫困	无	临床医学	临床医学	外科学	否	很满意	满意	很满意	满意	5以上	6	不止1个	很好
886	4	1	5	20	0	2	0	1	1	0	0	68	2	0	0	27	2	男	统考或推免硕士	硕士	卫生部北京老年医学研究所	2	北京医院	In college	2019级	2019年	2019	1	否	科研型	群众	非党员	农村	农村	1万元—10万元	贫困或以下	无	临床医学	临床医学	老年医学	是	基本满意	满意	一般	不满意	3	3	不止1个	还算好
865	5	6	5	17	0	2	0	2	2	0	0	98	4	1	1	28	2	女	统考或推免硕士	硕士	北京协和医学院	2	协和医院	At home	2017年	2017年	2017	3	是	科研型	中共党员（含预备党员）	党员	农村	农村	1万元—10万元	贫困或以下	有	中医学	非临床医学	中西医结合临床	否	基本满意	满意	基本满意	满意	2	2	不止1个	很好
365	5	14	0	38	1	1	0	2	3	0	1	83	3	1	1	26	2	女	统考或推免博士	博士	北京大学医学部	1	北医三院	At home	2016年	2016年	2019	1	否	临床型	中共党员（含预备党员）	党员	农村	农村	1万元—10万元	贫困或以下	无	临床医学	临床医学	医学影像	否	很满意	满意	很满意	满意	5	5	不止1个	很好
24	5	5	6	23	0	2	0	2	2	0	0	84	3	1	1	28	2	女	统考或推免博士	博士	北京大学医学部	1	北大医院	At home	2018年	2015年	2018	2	否	科研型	共青团员	非党员	农村	农村	10万元—20万元	非贫困	无	临床医学	临床医学	儿科学	否	基本满意	满意	基本满意	满意	5以上	6	不止1个	还算好
25	5	5	6	23	0	2	0	2	2	0	0	84	3	1	1	28	2	女	统考或推免博士	博士	北京大学医学部	1	北大医院	At home	2018年	2015年	2018	2	否	科研型	共青团员	非党员	农村	农村	10万元—20万元	非贫困	无	临床医学	临床医学	儿科学	否	基本满意	满意	基本满意	满意	5以上	6	不止1个	还算好
949	5	4	8	44	1	3	1	2	1	0	0	82	3	1	0	25	1	女	统考或推免硕士	硕士	北京大学医学部	1	北大医院	At home	2018年	2018年	2018	2	否	临床型	共青团员	非党员	市区	非农村	1万元—10万元	贫困或以下	有	临床医学	临床医学	肿瘤学	否	很满意	满意	很满意	满意	2	2	不止1个	很好
950	5	4	8	44	1	3	1	2	1	0	0	82	3	1	0	25	1	女	统考或推免硕士	硕士	北京大学医学部	1	北大医院	At home	2018年	2018年	2018	2	否	临床型	共青团员	非党员	市区	非农村	1万元—10万元	贫困或以下	有	临床医学	临床医学	肿瘤学	否	很满意	满意	很满意	满意	2	2	不止1个	很好
736	5	3	5	26	0	2	0	2	1	0	0	105	4	1	0	27	2	男	统考或推免博士	博士	北京协和医学院	2	北京医院	At home	2015年	2016年	2018	2	否	临床型	共青团员	非党员	城镇	非农村	10万元—20万元	非贫困	无	临床医学	临床医学	泌尿外科学	否	很满意	满意	很不满意	不满意	5以上	6	不止1个	很好
448	5	5	4	26	0	2	0	2	2	0	0	86	3	1	1	23	1	女	统考或推免硕士	硕士	卫生部北京老年医学研究所	2	北京医院	In college	2019级	2019年	2019	1	否	临床型	中共党员（含预备党员）	党员	市区	非农村	1万元—10万元	贫困或以下	无	临床医学	临床医学	老年医学	是	基本满意	满意	基本满意	满意	1	1	1个	很好
653	5	3	6	31	0	2	0	2	1	0	0	70	2	1	0	27	2	女	统考或推免博士	博士	北京协和医学院	2	北京医院	In college	2019级	2019年	2019	1	否	科研型	中共党员（含预备党员）	党员	城镇	非农村	10万元—20万元	非贫困	无	基础医学	非临床医学	免疫学	否	很满意	满意	很满意	满意	4	4	不止1个	还算好
338	5	3	4	30	0	2	0	2	1	0	0	70	2	1	0	30	2	男	八年制	博士	北京大学医学部	1	北京医院	At home	2011年	2012年	2012	4	是	临床型	群众	非党员	市区	非农村	1万元—10万元	贫困或以下	无	临床医学	临床医学	外科学	否	基本满意	满意	一般	不满意	5以上	6	不止1个	很好
633	5	4	6	37	1	2	0	2	1	0	0	83	3	1	0	26	2	男	统考或推免博士	博士	北京协和医学院	2	协和医院	In college	2017年	2017年	2017	3	是	科研型	共青团员	非党员	市区	非农村	10万元—20万元	非贫困	无	临床医学	临床医学	肿瘤学（基础）	否	很满意	满意	很满意	满意	5个以上	6	不止1个	很好
606	5	4	6	41	1	2	0	2	1	0	0	77	3	1	0	24	1	女	统考或推免硕士	硕士	北京协和医学院	2	协和医院	In college	2019级	2019年	2019	1	否	科研型	共青团员	非党员	农村	农村	1万元以下	贫困或以下	无	药学	非临床医学	药学	否	很满意	满意	很满意	满意	5个	5	不止1个	一般
277	5	1	5	21	0	2	0	2	1	0	0	94	4	1	0	27	2	女	统考或推免博士	博士	北京大学医学部	1	北大医院	At home	2019级	2019年	2019	1	否	科研型	共青团员	非党员	市区	非农村	1万元—10万元	贫困或以下	无	临床医学	临床医学	内科学	否	很满意	满意	很满意	满意	5以上	6	不止1个	很好
411	5	6	6	28	0	2	0	2	2	0	0	87	4	1	1	26	2	男	统考或推免硕士	硕士	北京大学医学部	1	北医三院	At home	2012年	2018年	2018	2	否	临床型	共青团员	非党员	农村	农村	1万元—10万元	贫困或以下	无	临床医学	临床医学	外科	否	基本满意	满意	基本满意	满意	3	3	不止1个	很好
532	5	7	10	46	1	3	1	2	2	0	0	65	1	1	1	26	2	女	统考或推免博士	博士	北京协和医学院	2	协和医院	At home	2017年	2017年	2017	3	是	科研型	中共党员（含预备党员）	党员	城镇	非农村	20万元—35万元	非贫困	无	临床医学	临床医学	麻醉学	否	基本满意	满意	一般	不满意	5个	5	不止1个	一般
533	5	7	10	46	1	3	1	2	2	0	0	65	1	1	1	26	2	女	统考或推免博士	博士	北京协和医学院	2	协和医院	At home	2017年	2017年	2017	3	是	科研型	中共党员（含预备党员）	党员	城镇	非农村	20万元—35万元	非贫困	无	临床医学	临床医学	麻醉学	否	基本满意	满意	一般	不满意	5个	5	不止1个	一般
643	5	7	8	41	1	3	1	2	2	0	0	76	3	1	1	29	2	男	统考或推免博士	博士	北京协和医学院	2	北京医院	At home	2018年	2018年	2018	2	否	科研型	群众	非党员	市区	非农村	10万元—20万元	非贫困	有	临床医学	临床医学	血管外科	否	基本满意	满意	很满意	满意	4	4	不止1个	很好
589	5	2	7	36	1	3	1	2	1	0	0	87	4	1	0	27	2	女	统考或推免硕士	硕士	北京协和医学院	2	协和医院	At home	2018年	2018年	2018	2	否	科研型	中共党员（含预备党员）	党员	农村	农村	1万元—10万元	贫困或以下	无	基础医学	非临床医学	生物化学与分子生物学	否	基本满意	满意	基本满意	满意	5个以上	6	不止1个	还算好
399	5	6	5	51	1	2	0	2	2	0	0	69	2	1	1	26	2	女	统考或推免硕士	硕士	北京大学医学部	1	北医三院	In college	2017年	2017年	2017	3	是	临床型	共青团员	非党员	农村	农村	1万元以下	贫困或以下	无	临床医学	临床医学	肿瘤学	否	一般	不满意	基本满意	满意	5	5	不止1个	很好
400	5	6	5	51	1	2	0	2	2	0	0	69	2	1	1	26	2	女	统考或推免硕士	硕士	北京大学医学部	1	北医三院	In college	2017年	2017年	2017	3	是	临床型	共青团员	非党员	农村	农村	1万元以下	贫困或以下	无	临床医学	临床医学	肿瘤学	否	一般	不满意	基本满意	满意	5	5	不止1个	很好
125	5	14	7	49	1	3	1	2	3	0	1	80	3	1	1	21	1	男	八年制	博士	北京大学医学部	1	北医三院	At home	2017年	2019年	2017	3	否	临床型	共青团员	非党员	市区	非农村	20万元—35万元	非贫困	无	临床医学	临床医学	临床医学	否	一般	不满意	基本满意	满意	2	2	不止1个	很好
694	5	8	4	32	0	2	0	2	2	0	0	71	2	1	1	26	2	女	统考或推免硕士	硕士	北京协和医学院	2	协和医院	In college	2018年	2018年	2018	2	否	科研型	中共党员（含预备党员）	党员	农村	农村	10万元—20万元	非贫困	无	临床医学	临床医学	儿科学	是	一般	不满意	一般	不满意	2个	2	不止1个	很好
695	5	8	4	32	0	2	0	2	2	0	0	71	2	1	1	26	2	女	统考或推免硕士	硕士	北京协和医学院	2	协和医院	In college	2018年	2018年	2018	2	否	科研型	中共党员（含预备党员）	党员	农村	农村	10万元—20万元	非贫困	无	临床医学	临床医学	儿科学	是	一般	不满意	一般	不满意	2个	2	不止1个	很好
491	5	2	7	24	0	3	1	2	1	0	0	80	3	1	0	31	2	男	统考或推免博士	博士	北京协和医学院	2	肿瘤医院	At home	2017年	2014年	2017	3	是	临床型	群众	非党员	农村	农村	1万元—10万元	贫困或以下	无	临床医学	临床医学	肿瘤外科学	否	很满意	满意	一般	不满意	5个以上	6	不止1个	一般
294	6	2	4	23	0	2	0	2	1	0	0	87	4	1	0	27	2	女	统考或推免硕士	硕士	卫生部北京老年医学研究所	2	北京医院	In college	2017年	2017年	2017	3	是	科研型	共青团员	非党员	市区	非农村	1万元—10万元	贫困或以下	无	临床医学	临床医学	老年医学	是	很满意	满意	很满意	满意	1	1	1个	很好
447	6	7	5	31	0	2	0	2	2	0	0	67	1	1	1	25	1	女	统考或推免硕士	硕士	北京大学医学部	1	人民医院	At home	2018年	2018年	2018	2	否	临床型	中共党员（含预备党员）	党员	城镇	非农村	1万元—10万元	贫困或以下	无	临床医学	临床医学	妇产科	否	基本满意	满意	一般	不满意	2	2	不止1个	很好
401	6	7	6	29	0	2	0	2	2	0	0	79	3	1	1	29	2	女	统考或推免硕士	硕士	北京大学医学部	1	北医三院	At home	2017年	2017年	2017	3	是	临床型	中共党员（含预备党员）	党员	农村	农村	1万元—10万元	贫困或以下	无	临床医学	临床医学	专业外科学	否	基本满意	满意	基本满意	满意	5	5	不止1个	还算好
297	6	3	6	29	0	2	0	2	1	0	0	76	3	1	0	27	2	女	统考或推免硕士	硕士	北京协和医学院	2	协和医院	In college	2017年	2015年	2017	3	是	科研型	中共党员（含预备党员）	党员	农村	农村	1万元—10万元	贫困或以下	有	临床医学	临床医学	儿科	是	基本满意	满意	基本满意	满意	5以上	6	不止1个	还算好
636	6	7	11	42	1	3	1	2	2	0	0	97	4	1	1	30	2	男	统考或推免博士	博士	北京大学医学部	1	北京医院	At home	2017年	2017年	2017	3	是	科研型	群众	非党员	城镇	非农村	10万元—20万元	非贫困	无	临床医学	临床医学	泌尿外科	否	很满意	满意	很满意	满意	5以上	6	不止1个	很好
385	6	7	8	39	1	3	1	2	2	0	0	90	4	1	1	25	1	女	统考或推免硕士	硕士	北京大学医学部	1	北大医院	At home	2017年	2017年	2017	3	是	临床型	共青团员	非党员	市区	非农村	1万元—10万元	贫困或以下	无	临床医学	临床医学	内科学	是	基本满意	满意	基本满意	满意	5以上	6	不止1个	还算好
873	6	2	9	17	0	3	1	2	1	0	0	83	3	1	0	26	2	男	统考或推免硕士	硕士	卫生部北京老年医学研究所	2	北京医院	In college	2017年	2018年	2018	2	否	科研型	群众	非党员	农村	农村	1万元—10万元	贫困或以下	无	基础医学	非临床医学	免疫	是	基本满意	满意	基本满意	满意	3	3	不止1个	还算好
579	6	4	10	38	1	3	1	2	1	0	0	81	3	1	0	30	2	男	统考或推免博士	博士	北京协和医学院	2	协和医院	In college	2019级	2019年	2019	1	否	科研型	群众	非党员	农村	农村	1万元以下	贫困或以下	无	药学	非临床医学	微生物与生化药学	否	很满意	满意	很满意	满意	5个	5	不止1个	很好
963	6	3	7	33	1	3	1	2	1	0	0	94	4	1	0	29	2	男	统考或推免硕士	硕士	北京大学医学部	1	北京医院	At home	2019级	2019年	2019	1	否	临床型	群众	非党员	市区	非农村	1万元—10万元	贫困或以下	无	临床医学	临床医学	内科学	否	基本满意	满意	基本满意	满意	5以上	6	不止1个	很好
291	7	6	14	26	0	3	1	2	2	0	0	83	3	1	1	28	2	女	统考或推免博士	博士	北京大学医学部	1	人民医院	At home	2019级	2019年	2019	1	否	科研型	共青团员	非党员	农村	农村	1万元—10万元	贫困或以下	无	临床医学	临床医学	内科学	否	很满意	满意	基本满意	满意	5以上	6	不止1个	还算好
110	6	4	8	35	1	3	1	2	1	0	0	94	4	1	0	25	1	男	八年制	博士	北京大学医学部	1	北京医院	At home	2011年	2015年	2012	4	是	临床型	共青团员	非党员	市区	非农村	10万元—20万元	非贫困	无	临床医学	临床医学	临床医学-麻醉学	否	很满意	满意	基本满意	满意	4	4	不止1个	还算好
192	5	6	8	34	1	3	1	2	2	0	0	67	1	1	1	26	2	男	统考或推免硕士	硕士	北京大学医学部	1	人民医院	At home	2017年	2017年	2017	3	是	临床型	共青团员	非党员	市区	非农村	10万元—20万元	非贫困	有	临床医学	临床医学	内科学	否	很满意	满意	很满意	满意	4	4	不止1个	很好
923	5	6	7	18	0	3	1	2	2	0	0	85	3	1	1	28	2	女	统考或推免硕士	硕士	北京大学医学部	1	北医三院	In college	2016年	2016年	2017	3	是	临床型	中共党员（含预备党员）	党员	农村	农村	1万元—10万元	贫困或以下	无	临床医学	临床医学	儿科学	否	基本满意	满意	基本满意	满意	2	2	不止1个	很好
675	5	9	8	29	0	3	1	2	2	0	0	63	1	1	1	25	1	女	统考或推免硕士	硕士	北京大学医学部	1	北医三院	At home	2017年	2017年	2017	3	是	科研型	群众	非党员	农村	农村	10万元—20万元	非贫困	无	临床医学	临床医学	儿科学	否	基本满意	满意	基本满意	满意	5以上	6	不止1个	一般
676	5	9	8	29	0	3	1	2	2	0	0	63	1	1	1	25	1	女	统考或推免硕士	硕士	北京大学医学部	1	北医三院	At home	2017年	2017年	2017	3	是	科研型	群众	非党员	农村	农村	10万元—20万元	非贫困	无	临床医学	临床医学	儿科学	否	基本满意	满意	基本满意	满意	5以上	6	不止1个	一般
35	5	3	9	34	1	3	1	2	1	0	0	79	3	1	0	27	2	女	统考或推免博士	博士	北京协和医学院	2	北京医院	At home	2019级	2019年	2019	1	否	科研型	共青团员	非党员	城镇	非农村	10万元—20万元	非贫困	无	临床医学	临床医学	内科学	否	很满意	满意	很满意	满意	5	5	不止1个	很好
285	6	2	8	24	0	3	1	2	1	0	0	82	3	1	0	24	1	女	统考或推免博士	博士	北京大学医学部	1	北医三院	At home	2019级	2019年	2019	1	否	科研型	中共党员（含预备党员）	党员	城镇	非农村	1万元—10万元	贫困或以下	无	临床医学	临床医学	麻醉学	否	很满意	满意	一般	不满意	5以上	6	不止1个	还算好
669	6	6	5	32	0	2	0	2	2	0	0	92	4	1	1	24	1	女	统考或推免硕士	硕士	北京协和医学院	2	协和医院	At home	2017年	2018年	2017	3	是	科研型	群众	非党员	市区	非农村	60万元以上	非贫困	有	预防医学	非临床医学	流行统计	否	很满意	满意	很满意	满意	4个	4	不止1个	还算好
253	6	6	8	31	0	3	1	2	2	0	0	80	3	1	1	25	1	女	统考或推免博士	博士	北京协和医学院	2	北京医院	At home	2017年	2017年	2017	3	是	科研型	共青团员	非党员	农村	农村	1万元—10万元	贫困或以下	无	临床医学	临床医学	临床检验诊断学	否	基本满意	满意	基本满意	满意	3	3	不止1个	很好
377	6	3	4	41	1	2	0	2	1	0	0	93	4	1	0	27	2	女	统考或推免硕士	硕士	北京大学医学部	1	北京医院	At home	2016年	2017年	2017	3	是	临床型	共青团员	非党员	市区	非农村	1万元—10万元	贫困或以下	无	临床医学	临床医学	内科学专业型硕士	否	很满意	满意	很满意	满意	3	3	不止1个	很好
646	6	2	5	32	0	2	0	2	1	0	0	61	1	1	0	29	2	女	统考或推免博士	博士	北京大学医学部	1	北医三院	At home	2018年	2018年	2018	2	否	科研型	中共党员（含预备党员）	党员	市区	非农村	35万元—60万元	非贫困	无	临床医学	临床医学	耳鼻喉	否	基本满意	满意	基本满意	满意	5以上	6	不止1个	还算好
645	6	3	5	29	0	2	0	2	1	0	0	87	4	1	0	30	2	女	统考或推免博士	博士	北京协和医学院	2	协和医院	In college	2018年	2018年	2018	2	否	科研型	中共党员（含预备党员）	党员	市区	非农村	10万元—20万元	非贫困	无	基础医学	非临床医学	营养代谢与出生缺陷	否	很满意	满意	很满意	满意	5以上	6	不止1个	还算好
467	6	4	4	37	1	2	0	2	1	0	0	63	1	1	0	27	2	女	统考或推免博士	博士	北京协和医学院	2	协和医院	In college	2018年	2015年	2018	2	否	科研型	群众	非党员	农村	农村	1万元—10万元	贫困或以下	无	生物学	非临床医学	分子肿瘤学	否	基本满意	满意	基本满意	满意	4个	4	不止1个	还算好
326	6	7	4	22	0	2	0	2	2	0	0	73	2	1	1	25	1	男	统考或推免硕士	硕士	北京大学医学部	1	北京医院	At home	2018年	2019年	2019	1	否	科研型	中共党员（含预备党员）	党员	城镇	非农村	1万元—10万元	贫困或以下	无	临床医学	临床医学	肿瘤学	是	基本满意	满意	基本满意	满意	3	3	不止1个	还算好
273	6	4	7	35	1	3	1	2	1	0	0	90	4	1	0	35	2	男	统考或推免博士	博士	北京大学医学部	1	人民医院	At home	2018年	2018年	2018	2	否	科研型	群众	非党员	市区	非农村	1万元—10万元	贫困或以下	无	临床医学	临床医学	影像医学与核医学	否	很满意	满意	很满意	满意	3	3	不止1个	很好
115	6	7	8	28	0	3	1	2	2	0	0	81	3	1	1	25	1	男	八年制	博士	北京大学医学部	1	北京医院	At home	2013年	2017年	2013	4	否	临床型	中共党员（含预备党员）	党员	城镇	非农村	35万元—60万元	非贫困	无	临床医学	临床医学	内科学	否	基本满意	满意	一般	不满意	5以上	6	不止1个	还算好
667	6	6	6	13	0	2	0	2	2	0	0	104	4	1	1	27	2	男	统考或推免硕士	硕士	卫生部北京老年医学研究所	2	北京医院	In college	2017年	2017年	2017	3	是	科研型	共青团员	非党员	市区	非农村	10万元—20万元	非贫困	无	临床医学	临床医学	老年医学	是	很满意	满意	很满意	满意	3	3	不止1个	很好
240	6	7	7	28	0	3	1	2	2	0	0	84	3	1	1	24	1	女	统考或推免硕士	硕士	北京大学医学部	1	北京医院	At home	2019级	2019年	2019	1	否	临床型	中共党员（含预备党员）	党员	城镇	非农村	10万元—20万元	非贫困	无	临床医学	临床医学	内科学	否	基本满意	满意	基本满意	满意	1	1	1个	很好
165	6	7	8	45	1	3	1	2	2	0	0	89	4	1	1	31	2	女	统考或推免博士	博士	北京大学医学部	1	人民医院	At home	2019级	2015年	2019	1	否	临床型	中共党员（含预备党员）	党员	农村	农村	10万元—20万元	非贫困	无	临床医学	临床医学	儿科学	否	很满意	满意	很满意	满意	5以上	6	不止1个	还算好
84	6	7	9	36	1	3	1	2	2	0	0	86	3	1	1	26	2	男	统考或推免硕士	硕士	北京大学医学部	1	北医三院	At home	2018年	2018年	2018	2	否	科研型	中共党员（含预备党员）	党员	城镇	非农村	10万元—20万元	非贫困	无	临床医学	临床医学	内科学(心血管)	否	很满意	满意	很满意	满意	5以上	6	不止1个	很好
162	6	7	11	34	1	3	1	2	2	0	0	79	3	1	1	30	2	男	统考或推免博士	博士	北京协和医学院	2	北京医院	At home	2019级	2019年	2019	1	否	临床型	中共党员（含预备党员）	党员	市区	非农村	20万元—35万元	非贫困	无	临床医学	临床医学	泌尿外科	否	很满意	满意	很满意	满意	5以上	6	不止1个	很好
40	6	11	11	39	1	3	1	2	3	0	1	52	1	1	1	27	2	女	统考或推免博士	博士	北京大学医学部	1	北医三院	At home	2019级	2019年	2019	1	否	科研型	共青团员	非党员	农村	农村	10万元—20万元	非贫困	无	临床医学	临床医学	内科学（心血管病）	否	一般	不满意	一般	不满意	5以上	6	不止1个	一般
911	6	1	14	39	1	3	1	2	1	0	0	83	3	1	0	29	2	男	统考或推免博士	博士	北京协和医学院	2	北京医院	At home	2015年	2015年	2018	2	否	临床型	中共党员（含预备党员）	党员	城镇	非农村	1万元—10万元	贫困或以下	无	临床医学	临床医学	心内	是	基本满意	满意	很满意	满意	5	5	不止1个	很好
151	6	7	12	44	1	3	1	2	2	0	0	66	1	1	1	29	2	女	统考或推免博士	博士	北京协和医学院	2	协和医院	In college	2018年	2018年	2018	2	否	临床型	其他	非党员	市区	非农村	10万元—20万元	非贫困	无	临床医学	临床医学	中医内科学	否	基本满意	满意	基本满意	满意	5以上	6	不止1个	一般
152	6	7	12	44	1	3	1	2	2	0	0	66	1	1	1	29	2	女	统考或推免博士	博士	北京协和医学院	2	协和医院	In college	2018年	2018年	2018	2	否	临床型	其他	非党员	市区	非农村	10万元—20万元	非贫困	无	临床医学	临床医学	中医内科学	否	基本满意	满意	基本满意	满意	5以上	6	不止1个	一般
56	7	5	9	16	0	3	1	2	2	0	0	88	4	1	1	22	1	男	统考或推免硕士	硕士	卫生部北京老年医学研究所	2	北京医院	In college	2017年	2017年	2017	3	是	科研型	共青团员	非党员	城镇	非农村	10万元—20万元	非贫困	无	临床医学	临床医学	老年医学	是	基本满意	满意	基本满意	满意	2	2	不止1个	很好
96	7	5	0	49	1	1	0	2	2	0	0	72	2	1	1	24	1	女	统考或推免硕士	硕士	北京协和医学院	2	协和医院	At home	2019级	2019年	2019	1	否	科研型	中共党员（含预备党员）	党员	农村	农村	10万元—20万元	非贫困	无	预防医学	非临床医学	流行病与卫生统计学	否	一般	不满意	一般	不满意	2个	2	不止1个	还算好
77	7	6	5	37	1	2	0	2	2	0	0	69	2	1	1	25	1	男	统考或推免硕士	硕士	卫生部北京老年医学研究所	2	北京医院	In college	2018年	2018年	2018	2	否	科研型	共青团员	非党员	市区	非农村	35万元—60万元	非贫困	无	临床医学	临床医学	老年医学专业	是	基本满意	满意	基本满意	满意	3	3	不止1个	还算好
121	7	6	5	29	0	2	0	2	2	0	0	76	3	1	1	22	1	男	八年制	博士	北京大学医学部	1	北医三院	At home	2016年	2019年	2016	4	否	临床型	共青团员	非党员	城镇	非农村	20万元—35万元	非贫困	无	临床医学	临床医学	临床医学	否	基本满意	满意	基本满意	满意	4	4	不止1个	还算好
974	7	9	6	34	1	2	0	2	2	0	0	76	3	1	1	25	1	男	统考或推免博士	博士	北京协和医学院	2	协和医院	At home	2019级	2018年	2019	1	否	科研型	中共党员（含预备党员）	党员	农村	农村	1万元—10万元	贫困或以下	无	生物学	非临床医学	生化	否	基本满意	满意	基本满意	满意	5个以上	6	不止1个	还算好
934	7	7	9	22	0	3	1	2	2	0	0	47	1	1	1	28	2	女	统考或推免硕士	硕士	北京大学医学部	1	北医三院	At home	2017年	2017年	2017	3	是	临床型	群众	非党员	城镇	非农村	1万元—10万元	贫困或以下	有	临床医学	临床医学	临床病理学	否	很满意	满意	基本满意	满意	1	1	1个	还算好
935	7	7	9	22	0	3	1	2	2	0	0	47	1	1	1	28	2	女	统考或推免硕士	硕士	北京大学医学部	1	北医三院	At home	2017年	2017年	2017	3	是	临床型	群众	非党员	城镇	非农村	1万元—10万元	贫困或以下	有	临床医学	临床医学	临床病理学	否	很满意	满意	基本满意	满意	1	1	1个	还算好
936	7	7	9	22	0	3	1	2	2	0	0	47	1	1	1	28	2	女	统考或推免硕士	硕士	北京大学医学部	1	北医三院	At home	2017年	2017年	2017	3	是	临床型	群众	非党员	城镇	非农村	1万元—10万元	贫困或以下	有	临床医学	临床医学	临床病理学	否	很满意	满意	基本满意	满意	1	1	1个	还算好
274	7	7	9	44	1	3	1	2	2	0	0	84	3	1	1	26	2	女	统考或推免博士	博士	北京大学医学部	1	人民医院	At home	2018年	2018年	2018	2	否	科研型	中共党员（含预备党员）	党员	农村	农村	1万元—10万元	贫困或以下	无	临床医学	临床医学	内科学	否	很满意	满意	很满意	满意	2	2	不止1个	还算好
275	7	7	9	44	1	3	1	2	2	0	0	84	3	1	1	26	2	女	统考或推免博士	博士	北京大学医学部	1	人民医院	At home	2018年	2018年	2018	2	否	科研型	中共党员（含预备党员）	党员	农村	农村	1万元—10万元	贫困或以下	无	临床医学	临床医学	内科学	否	很满意	满意	很满意	满意	2	2	不止1个	还算好
862	8	3	8	33	0	3	1	2	1	0	0	78	3	1	0	25	1	女	统考或推免硕士	硕士	卫生部北京老年医学研究所	2	北京医院	In college	2017年	2017年	2017	3	是	科研型	共青团员	非党员	城镇	非农村	1万元—10万元	贫困或以下	无	临床医学	临床医学	老年医学	是	基本满意	满意	基本满意	满意	2	2	不止1个	一般
830	8	6	8	26	0	3	1	2	2	0	0	75	2	1	1	26	2	女	统考或推免硕士	硕士	北京协和医学院	2	协和医院	At home	2019级	2018年	2019	1	否	临床型	共青团员	非党员	市区	非农村	10万元—20万元	非贫困	无	临床医学	临床医学	(空)	否	基本满意	满意	基本满意	满意	3个	3	不止1个	还算好
355	8	7	7	38	1	3	1	2	2	0	0	73	2	1	1	25	1	男	八年制	博士	北京协和医学院	2	协和医院	At home	2018年	2015年	2018	2	否	临床型	共青团员	非党员	城镇	非农村	1万元—10万元	贫困或以下	无	中医学	非临床医学	中医内科学	否	基本满意	满意	基本满意	满意	5以上	6	不止1个	还算好
686	8	7	6	29	0	2	0	2	2	0	0	70	2	1	1	26	2	女	统考或推免硕士	硕士	北京大学医学部	1	北大医院	At home	2017年	2018年	2018	2	否	科研型	共青团员	非党员	城镇	非农村	10万元—20万元	非贫困	无	临床医学	临床医学	妇产科	是	基本满意	满意	基本满意	满意	2	2	不止1个	还算好
687	8	7	6	29	0	2	0	2	2	0	0	70	2	1	1	26	2	女	统考或推免硕士	硕士	北京大学医学部	1	北大医院	At home	2017年	2018年	2018	2	否	科研型	共青团员	非党员	城镇	非农村	10万元—20万元	非贫困	无	临床医学	临床医学	妇产科	是	基本满意	满意	基本满意	满意	2	2	不止1个	还算好
438	7	6	8	38	1	3	1	2	2	0	0	62	1	1	1	25	1	女	统考或推免硕士	硕士	北京大学医学部	1	北医三院	At home	2018年	2018年	2018	2	否	临床型	群众	非党员	农村	农村	1万元—10万元	贫困或以下	无	临床医学	临床医学	妇产科	否	基本满意	满意	一般	不满意	2	2	不止1个	很好
439	7	6	8	38	1	3	1	2	2	0	0	62	1	1	1	25	1	女	统考或推免硕士	硕士	北京大学医学部	1	北医三院	At home	2018年	2018年	2018	2	否	临床型	群众	非党员	农村	农村	1万元—10万元	贫困或以下	无	临床医学	临床医学	妇产科	否	基本满意	满意	一般	不满意	2	2	不止1个	很好
440	7	6	8	38	1	3	1	2	2	0	0	62	1	1	1	25	1	女	统考或推免硕士	硕士	北京大学医学部	1	北医三院	At home	2018年	2018年	2018	2	否	临床型	群众	非党员	农村	农村	1万元—10万元	贫困或以下	无	临床医学	临床医学	妇产科	否	基本满意	满意	一般	不满意	2	2	不止1个	很好
159	7	4	5	45	1	2	0	2	1	0	0	81	3	1	0	28	2	女	统考或推免博士	博士	北京协和医学院	2	北京医院	At home	2019级	2019年	2019	1	否	临床型	中共党员（含预备党员）	党员	市区	非农村	10万元—20万元	非贫困	有	临床医学	临床医学	内分泌	否	很满意	满意	基本满意	满意	5以上	6	不止1个	还算好
257	7	7	11	36	1	3	1	2	2	0	0	69	2	1	1	27	2	女	统考或推免博士	博士	北京大学医学部	1	北大医院	At home	2017年	2017年	2017	3	是	科研型	共青团员	非党员	城镇	非农村	1万元—10万元	贫困或以下	无	临床医学	临床医学	内科学	是	基本满意	满意	基本满意	满意	5以上	6	不止1个	还算好
920	7	7	18	29	0	3	1	2	2	0	0	86	3	1	1	31	2	男	统考或推免博士	博士	北京大学医学部	1	人民医院	At home	2019级	2016年	2019	1	否	临床型	群众	非党员	农村	农村	1万元以下	贫困或以下	无	临床医学	临床医学	外科	否	基本满意	满意	很满意	满意	4	4	不止1个	还算好
211	5	3	0	10	0	1	0	2	1	0	0	105	4	1	0	24	1	女	统考或推免硕士	硕士	北京大学医学部	1	北京医院	At home	2018年	2018年	2018	2	否	临床型	共青团员	非党员	农村	农村	10万元—20万元	非贫困	有	临床医学	临床医学	影像医学与核医学	是	很满意	满意	很满意	满意	3	3	不止1个	很好
871	5	7	8	25	0	3	1	2	2	0	0	73	2	1	1	28	2	女	统考或推免硕士	硕士	北京大学医学部	1	人民医院	At home	2017年	2017年	2017	3	是	科研型	群众	非党员	城镇	非农村	1万元—10万元	贫困或以下	无	临床医学	临床医学	心血管内科	否	基本满意	满意	很满意	满意	2	2	不止1个	很好
727	5	7	8	58	1	3	1	2	2	0	0	80	3	1	1	23	1	男	八年制	博士	北京协和医学院	2	协和医院	At home	2015年	2017年	2017	3	否	临床型	共青团员	非党员	市区	非农村	20万元—35万元	非贫困	有	临床医学	临床医学	内科学	否	基本满意	满意	基本满意	满意	2	2	不止1个	很好
339	5	4	8	32	0	3	1	2	1	0	0	80	3	1	0	27	2	女	八年制	博士	北京大学医学部	1	北医三院	At home	2011年	2013年	2012	4	是	临床型	共青团员	非党员	农村	农村	1万元—10万元	贫困或以下	无	临床医学	临床医学	妇产科	否	基本满意	满意	基本满意	满意	5以上	6	不止1个	一般
340	5	4	8	32	0	3	1	2	1	0	0	80	3	1	0	27	2	女	八年制	博士	北京大学医学部	1	北医三院	At home	2011年	2013年	2012	4	是	临床型	共青团员	非党员	农村	农村	1万元—10万元	贫困或以下	无	临床医学	临床医学	妇产科	否	基本满意	满意	基本满意	满意	5以上	6	不止1个	一般
341	5	4	8	31	0	3	1	2	1	0	0	92	4	1	0	26	2	女	八年制	博士	北京大学医学部	1	北医三院	At home	2012年	2016年	2012	4	是	临床型	中共党员（含预备党员）	党员	农村	农村	1万元—10万元	贫困或以下	无	护理学	非临床医学	护理学	是	基本满意	满意	不太满意	不满意	2	2	不止1个	一般
45	5	0	3	30	0	1	0	2	1	0	0	81	3	1	0	32	2	女	统考或推免博士	博士	北京大学医学部	1	人民医院	At home	2019级	2019年	2019	1	否	科研型	群众	非党员	市区	非农村	10万元—20万元	非贫困	无	临床医学	临床医学	内科学	否	很满意	满意	很满意	满意	1	1	1个	很好
683	5	2	4	13	0	2	0	2	1	0	0	108	4	1	0	25	1	女	统考或推免硕士	硕士	北京大学医学部	1	人民医院	At home	2017年	2017年	2017	3	是	科研型	共青团员	非党员	城镇	非农村	10万元—20万元	非贫困	无	临床医学	临床医学	妇产科学	否	很满意	满意	很满意	满意	3	3	不止1个	很好
328	5	5	10	34	1	3	1	2	2	0	0	80	3	1	1	24	1	男	统考或推免硕士	硕士	卫生部北京老年医学研究所	2	北京医院	In college	2019级	2019年	2019	1	否	科研型	中共党员（含预备党员）	党员	城镇	非农村	1万元—10万元	贫困或以下	无	临床医学	临床医学	老年医学	是	基本满意	满意	基本满意	满意	1	1	1个	还算好
594	6	7	10	38	1	3	1	2	2	0	0	83	3	1	1	25	1	男	统考或推免硕士	硕士	北京协和医学院	2	协和医院	In college	2019级	2019年	2019	1	否	科研型	中共党员（含预备党员）	党员	市区	非农村	1万元—10万元	贫困或以下	无	临床医学	临床医学	外科学	否	很满意	满意	很满意	满意	3个	3	不止1个	很好
758	6	5	7	35	1	3	1	2	2	0	0	75	2	1	1	26	2	女	统考或推免博士	博士	北京大学医学部	1	北医三院	At home	2019级	2013年	2019	1	否	临床型	中共党员（含预备党员）	党员	农村	农村	10万元—20万元	非贫困	无	临床医学	临床医学	影像医学与核医学	是	基本满意	满意	很满意	满意	5以上	6	不止1个	一般
363	6	4	9	20	0	3	1	2	1	0	0	87	4	1	0	36	2	男	统考或推免博士	博士	北京协和医学院	2	北京医院	At home	2018年	2018年	2018	2	否	临床型	群众	非党员	市区	非农村	1万元—10万元	贫困或以下	无	临床医学	临床医学	骨科	否	很满意	满意	很满意	满意	2	2	不止1个	很好
364	6	7	9	31	0	3	1	2	2	0	0	86	3	1	1	30	2	女	统考或推免博士	博士	北京协和医学院	2	协和医院	At home	2018年	2018年	2018	2	否	临床型	中共党员（含预备党员）	党员	城镇	非农村	1万元—10万元	贫困或以下	无	其他	非临床医学	中西医结合临床	否	基本满意	满意	很满意	满意	5以上	6	不止1个	还算好
246	6	7	8	27	0	3	1	2	2	0	0	88	4	1	1	30	2	男	统考或推免硕士	硕士	北京大学医学部	1	人民医院	At home	2019级	2019年	2019	1	否	临床型	中共党员（含预备党员）	党员	市区	非农村	10万元—20万元	非贫困	无	临床医学	临床医学	内科学	否	很满意	满意	很满意	满意	3	3	不止1个	很好
20	6	7	8	27	0	3	1	2	2	0	0	93	4	1	1	29	2	女	统考或推免博士	博士	北京大学医学部	1	人民医院	At home	2017年	2014年	2017	3	是	科研型	中共党员（含预备党员）	党员	市区	非农村	20万元—35万元	非贫困	有	临床医学	临床医学	眼科学	否	很满意	满意	很满意	满意	5以上	6	不止1个	还算好
641	6	1	8	11	0	3	1	2	1	0	0	88	4	1	0	30	2	女	统考或推免博士	博士	北京大学医学部	1	人民医院	At home	2017年	2018年	2017	3	是	科研型	群众	非党员	市区	非农村	20万元—35万元	非贫困	有	临床医学	临床医学	眼科学	否	基本满意	满意	基本满意	满意	5以上	6	不止1个	还算好
174	6	3	5	30	0	2	0	2	1	0	0	88	4	1	0	26	2	男	统考或推免硕士	硕士	北京协和医学院	2	肿瘤医院	In college	2017年	2017年	2017	3	是	临床型	中共党员（含预备党员）	党员	城镇	非农村	10万元—20万元	非贫困	无	临床医学	临床医学	肿瘤学	否	很满意	满意	很满意	满意	5个以上	6	不止1个	很好
245	6	4	4	30	0	2	0	2	1	0	0	77	3	1	0	24	1	女	统考或推免硕士	硕士	北京大学医学部	1	人民医院	At home	2019级	2019年	2019	1	否	临床型	共青团员	非党员	市区	非农村	20万元—35万元	非贫困	无	临床医学	临床医学	内科学	否	基本满意	满意	基本满意	满意	1	1	1个	还算好
290	6	4	5	27	0	2	0	2	1	0	0	78	3	1	0	27	2	男	统考或推免博士	博士	北京大学医学部	1	人民医院	At home	2019级	2019年	2019	1	否	科研型	共青团员	非党员	市区	非农村	1万元—10万元	贫困或以下	无	临床医学	临床医学	外科学	否	基本满意	满意	很满意	满意	5以上	6	不止1个	一般
790	6	4	7	36	1	3	1	2	1	0	0	78	3	1	0	25	1	女	统考或推免硕士	硕士	北京协和医学院	2	协和医院	In college	2018年	2018年	2018	2	否	临床型	中共党员（含预备党员）	党员	市区	非农村	10万元—20万元	非贫困	无	临床医学	临床医学	肿瘤外科	否	基本满意	满意	基本满意	满意	3个	3	不止1个	还算好
688	6	2	2	26	0	1	0	2	1	0	0	90	4	1	0	26	2	女	统考或推免硕士	硕士	北京大学医学部	1	北京医院	At home	2017年	2018年	2018	2	否	科研型	共青团员	非党员	城镇	非农村	10万元—20万元	非贫困	无	临床医学	临床医学	内科学	是	很满意	满意	基本满意	满意	4	4	不止1个	还算好
548	6	3	4	42	1	2	0	2	1	0	0	90	4	1	0	25	1	男	统考或推免硕士	硕士	北京协和医学院	2	协和医院	At home	2019级	2019年	2019	1	否	科研型	共青团员	非党员	农村	农村	10万元—20万元	非贫困	无	药学	非临床医学	药理学	是	很满意	满意	很满意	满意	5个	5	不止1个	很好
580	6	7	6	29	0	2	0	2	2	0	0	86	3	1	1	27	2	男	统考或推免博士	博士	北京协和医学院	2	协和医院	At home	2019级	2019年	2019	1	否	科研型	共青团员	非党员	农村	农村	1万元—10万元	贫困或以下	无	药学	非临床医学	微生物与生化药学	否	很满意	满意	很满意	满意	3个	3	不止1个	还算好
821	6	1	6	28	0	2	0	2	1	0	0	89	4	1	0	32	2	女	统考或推免硕士	硕士	北京大学医学部	1	人民医院	At home	2019级	2019年	2019	1	否	临床型	群众	非党员	市区	非农村	10万元—20万元	非贫困	有	临床医学	临床医学	外科学	否	基本满意	满意	基本满意	满意	1	1	1个	很好
665	6	5	6	24	0	2	0	2	2	0	0	89	4	1	1	23	1	女	统考或推免硕士	硕士	北京大学医学部	1	人民医院	At home	2014年	2017年	2017	3	是	科研型	共青团员	非党员	市区	非农村	20万元—35万元	非贫困	无	临床医学	临床医学	临床检验诊断学	否	基本满意	满意	基本满意	满意	3	3	不止1个	很好
922	6	7	7	28	0	3	1	2	2	0	0	92	4	1	1	25	1	女	统考或推免硕士	硕士	北京大学医学部	1	北京医院	At home	2016年	2017年	2017	3	是	临床型	中共党员（含预备党员）	党员	农村	农村	1万元—10万元	贫困或以下	无	临床医学	临床医学	麻醉学	否	很满意	满意	很满意	满意	3	3	不止1个	还算好
237	6	7	7	31	0	3	1	2	2	0	0	71	2	1	1	24	1	女	统考或推免硕士	硕士	北京大学医学部	1	北大医院	At home	2019级	2019年	2019	1	否	临床型	中共党员（含预备党员）	党员	城镇	非农村	10万元—20万元	非贫困	无	临床医学	临床医学	全科医学	是	很满意	满意	基本满意	满意	1	1	1个	还算好
238	6	7	7	31	0	3	1	2	2	0	0	71	2	1	1	24	1	女	统考或推免硕士	硕士	北京大学医学部	1	北大医院	At home	2019级	2019年	2019	1	否	临床型	中共党员（含预备党员）	党员	城镇	非农村	10万元—20万元	非贫困	无	临床医学	临床医学	全科医学	是	很满意	满意	基本满意	满意	1	1	1个	还算好
597	6	7	5	39	1	2	0	2	2	0	0	75	2	1	1	25	1	女	统考或推免硕士	硕士	北京协和医学院	2	协和医院	At home	2019级	2019年	2019	1	否	科研型	中共党员（含预备党员）	党员	农村	农村	1万元—10万元	贫困或以下	无	生物学	非临床医学	生物化学与分子生物学	否	基本满意	满意	基本满意	满意	5个以上	6	不止1个	还算好
32	6	6	7	24	0	3	1	2	2	0	0	83	3	1	1	28	2	女	统考或推免博士	博士	北京大学医学部	1	北医三院	At home	2018年	2018年	2018	2	否	科研型	中共党员（含预备党员）	党员	市区	非农村	20万元—35万元	非贫困	无	临床医学	临床医学	内科学	是	基本满意	满意	基本满意	满意	4	4	不止1个	一般
745	6	2	8	26	0	3	1	2	1	0	0	78	3	1	0	30	2	男	统考或推免博士	博士	北京协和医学院	2	肿瘤医院	At home	2018年	2018年	2018	2	否	临床型	中共党员（含预备党员）	党员	市区	非农村	10万元—20万元	非贫困	无	临床医学	临床医学	肿瘤学	是	很满意	满意	基本满意	满意	4个	4	不止1个	很好
150	6	8	11	22	0	3	1	2	2	0	0	63	1	1	1	32	2	男	统考或推免博士	博士	北京协和医学院	2	协和医院	At home	2018年	2018年	2018	2	否	临床型	中共党员（含预备党员）	党员	市区	非农村	20万元—35万元	非贫困	无	临床医学	临床医学	肿瘤外科学	是	基本满意	满意	基本满意	满意	5个以上	6	不止1个	还算好
702	6	6	10	31	0	3	1	2	2	0	0	77	3	1	1	24	1	女	统考或推免硕士	硕士	北京大学医学部	1	人民医院	At home	2018年	2018年	2018	2	否	科研型	共青团员	非党员	城镇	非农村	10万元—20万元	非贫困	有	临床医学	临床医学	内科学	是	基本满意	满意	基本满意	满意	3	3	不止1个	还算好
703	6	6	10	31	0	3	1	2	2	0	0	77	3	1	1	24	1	女	统考或推免硕士	硕士	北京大学医学部	1	人民医院	At home	2018年	2018年	2018	2	否	科研型	共青团员	非党员	城镇	非农村	10万元—20万元	非贫困	有	临床医学	临床医学	内科学	是	基本满意	满意	基本满意	满意	3	3	不止1个	还算好
94	6	7	8	35	1	3	1	2	2	0	0	87	4	1	1	24	1	女	统考或推免硕士	硕士	卫生部北京老年医学研究所	2	北京医院	In college	2019级	2019年	2019	1	否	科研型	中共党员（含预备党员）	党员	城镇	非农村	10万元—20万元	非贫困	无	临床医学	临床医学	老年医学	是	基本满意	满意	基本满意	满意	3	3	不止1个	很好
704	6	2	8	25	0	3	1	2	1	0	0	79	3	1	0	24	1	男	统考或推免硕士	硕士	卫生部北京老年医学研究所	2	北京医院	In college	2019级	2019年	2019	1	否	科研型	群众	非党员	市区	非农村	35万元—60万元	非贫困	有	临床医学	临床医学	老年医学	是	基本满意	满意	基本满意	满意	5以上	6	不止1个	还算好
663	6	6	10	36	1	3	1	2	2	0	0	77	3	1	1	27	2	男	统考或推免博士	博士	北京大学医学部	1	人民医院	At home	2019级	2019年	2019	1	否	科研型	中共党员（含预备党员）	党员	城镇	非农村	10万元—20万元	非贫困	无	临床医学	临床医学	骨科学	否	很满意	满意	很满意	满意	5	5	不止1个	很好
796	6	3	10	10	0	3	1	2	1	0	0	83	3	1	0	27	2	女	统考或推免硕士	硕士	北京协和医学院	2	肿瘤医院	At home	2018年	2018年	2018	2	否	临床型	中共党员（含预备党员）	党员	城镇	非农村	10万元—20万元	非贫困	无	临床医学	临床医学	影像医学与核医学	否	很满意	满意	很满意	满意	2个	2	不止1个	还算好
265	6	9	12	24	0	3	1	2	2	0	0	77	3	1	1	24	1	女	统考或推免博士	博士	卫生部北京老年医学研究所	2	北京医院	In college	2018年	2018年	2018	2	否	科研型	共青团员	非党员	城镇	非农村	1万元以下	贫困或以下	无	基础医学	非临床医学	免疫学	否	基本满意	满意	基本满意	满意	2	2	不止1个	还算好
476	6	4	9	35	1	3	1	2	1	0	0	78	3	1	0	27	2	女	统考或推免硕士	硕士	北京协和医学院	2	协和医院	At home	2017年	2017年	2017	3	是	科研型	中共党员（含预备党员）	党员	农村	农村	1万元—10万元	贫困或以下	无	生物学	非临床医学	细胞生物学	否	基本满意	满意	一般	不满意	5个以上	6	不止1个	还算好
816	6	7	13	47	1	3	1	2	2	0	0	74	2	1	1	24	1	男	统考或推免硕士	硕士	北京协和医学院	2	北京医院	At home	2019级	2019年	2019	1	否	临床型	中共党员（含预备党员）	党员	城镇	非农村	20万元—35万元	非贫困	无	临床医学	临床医学	老年医学	是	很满意	满意	基本满意	满意	4	4	不止1个	很好
994	6	1	8	32	0	3	1	2	1	0	0	72	2	1	0	26	2	女	统考或推免博士	博士	北京协和医学院	2	肿瘤医院	At home	2015年	2015年	2018	2	否	临床型	共青团员	非党员	城镇	非农村	1万元—10万元	贫困或以下	无	口腔医学	非临床医学	护理	是	很满意	满意	很满意	满意	5个以上	6	不止1个	很好
817	6	4	12	30	0	3	1	2	1	0	0	92	4	1	0	24	1	男	统考或推免硕士	硕士	北京大学医学部	1	北京医院	At home	2019级	2019年	2019	1	否	临床型	中共党员（含预备党员）	党员	市区	非农村	10万元—20万元	非贫困	有	临床医学	临床医学	外科学	是	基本满意	满意	很满意	满意	1	1	1个	很好
64	6	6	13	20	0	3	1	2	2	0	0	95	4	1	1	26	2	女	统考或推免硕士	硕士	北京大学医学部	1	北医三院	At home	2017年	2016年	2017	3	是	科研型	共青团员	非党员	城镇	非农村	10万元—20万元	非贫困	无	基础医学	非临床医学	基础	是	基本满意	满意	基本满意	满意	3	3	不止1个	很好
1013	7	1	5	47	1	2	0	2	1	0	0	99	4	1	0	20	1	女	统考或推免硕士	硕士	北京协和医学院	2	协和医院	At home	2017年	2019年	2017	3	是	临床型	中共党员（含预备党员）	党员	农村	农村	1万元—10万元	贫困或以下	有	临床医学	临床医学	临床医学	否	很满意	满意	很满意	满意	2个	2	不止1个	一般
212	7	4	6	18	0	2	0	2	1	0	0	83	3	1	0	27	2	女	统考或推免硕士	硕士	北京大学医学部	1	北京医院	At home	2018年	2018年	2018	2	否	临床型	共青团员	非党员	市区	非农村	35万元—60万元	非贫困	有	临床医学	临床医学	神经病学	否	基本满意	满意	很满意	满意	3	3	不止1个	还算好
213	7	7	8	30	0	3	1	2	2	0	0	71	2	1	1	25	1	女	统考或推免硕士	硕士	北京大学医学部	1	北医三院	At home	2018年	2018年	2018	2	否	临床型	中共党员（含预备党员）	党员	农村	农村	10万元—20万元	非贫困	无	临床医学	临床医学	临床病理学	否	基本满意	满意	基本满意	满意	1	1	1个	还算好
30	7	7	8	31	0	3	1	2	2	0	0	92	4	1	1	28	2	女	统考或推免博士	博士	北京大学医学部	1	北大医院	At home	2018年	2018年	2018	2	否	科研型	共青团员	非党员	农村	农村	10万元—20万元	非贫困	无	临床医学	临床医学	内科	否	很满意	满意	很满意	满意	3	3	不止1个	很好
849	7	7	8	33	1	3	1	2	2	0	0	73	2	1	1	27	2	男	统考或推免博士	博士	北京大学医学部	1	北大医院	At home	2018年	2014年	2018	2	否	科研型	中共党员（含预备党员）	党员	农村	农村	1万元以下	贫困或以下	无	临床医学	临床医学	外科学	否	基本满意	满意	基本满意	满意	5以上	6	不止1个	很好
175	7	7	8	39	1	3	1	2	2	0	0	71	2	1	1	26	2	女	统考或推免硕士	硕士	北京大学医学部	1	北大医院	At home	2017年	2017年	2017	3	是	临床型	中共党员（含预备党员）	党员	农村	农村	10万元—20万元	非贫困	无	临床医学	临床医学	儿科	否	基本满意	满意	一般	不满意	3	3	不止1个	很好
176	7	7	8	39	1	3	1	2	2	0	0	71	2	1	1	26	2	女	统考或推免硕士	硕士	北京大学医学部	1	北大医院	At home	2017年	2017年	2017	3	是	临床型	中共党员（含预备党员）	党员	农村	农村	10万元—20万元	非贫困	无	临床医学	临床医学	儿科	否	基本满意	满意	一般	不满意	3	3	不止1个	很好
342	7	5	1	38	1	1	0	2	2	0	0	90	4	1	1	25	1	女	八年制	博士	北京协和医学院	2	协和医院	At home	2013年	2018年	2013	4	否	临床型	共青团员	非党员	农村	农村	1万元—10万元	贫困或以下	无	中医学	非临床医学	中西医结合临床	否	一般	不满意	很满意	满意	4	4	不止1个	很好
343	7	5	1	38	1	1	0	2	2	0	0	90	4	1	1	25	1	女	八年制	博士	北京协和医学院	2	协和医院	At home	2013年	2018年	2013	4	否	临床型	共青团员	非党员	农村	农村	1万元—10万元	贫困或以下	无	中医学	非临床医学	中西医结合临床	否	一般	不满意	很满意	满意	4	4	不止1个	很好
608	7	2	5	37	1	2	0	2	1	0	0	63	1	1	0	23	1	女	统考或推免硕士	硕士	北京协和医学院	2	协和医院	At home	2019级	2019年	2019	1	否	科研型	共青团员	非党员	农村	农村	1万元—10万元	贫困或以下	无	生物学	非临床医学	遗传系	否	很满意	满意	基本满意	满意	5个以上	6	不止1个	一般
358	7	7	7	32	0	3	1	2	2	0	0	73	2	1	1	29	2	女	统考或推免博士	博士	北京大学医学部	1	北大医院	At home	2017年	2014年	2017	3	是	临床型	群众	非党员	农村	农村	1万元—10万元	贫困或以下	无	临床医学	临床医学	内科	是	很满意	满意	基本满意	满意	5	5	不止1个	很好
383	7	5	7	30	0	3	1	2	2	0	0	69	2	1	1	26	2	男	统考或推免硕士	硕士	北京协和医学院	2	协和医院	At home	2017年	2017年	2017	3	是	临床型	共青团员	非党员	农村	农村	1万元—10万元	贫困或以下	无	临床医学	临床医学	肿瘤学	否	基本满意	满意	基本满意	满意	5	5	不止1个	还算好
369	7	5	6	29	0	2	0	2	2	0	0	83	3	1	1	29	2	男	统考或推免博士	博士	北京协和医学院	2	北京医院	In college	2019级	2019年	2019	1	否	临床型	群众	非党员	农村	农村	1万元—10万元	贫困或以下	无	临床医学	临床医学	心血管内科学	否	很满意	满意	很满意	满意	5以上	6	不止1个	还算好
1016	7	2	7	37	1	3	1	2	1	0	0	70	2	1	0	26	2	女	统考或推免硕士	硕士	北京协和医学院	2	协和医院	At home	2018年	2018年	2018	2	否	临床型	中共党员（含预备党员）	党员	农村	农村	1万元—10万元	贫困或以下	无	临床医学	临床医学	核医学	否	一般	不满意	基本满意	满意	3个	3	不止1个	还算好
1017	7	2	7	37	1	3	1	2	1	0	0	70	2	1	0	26	2	女	统考或推免硕士	硕士	北京协和医学院	2	协和医院	At home	2018年	2018年	2018	2	否	临床型	中共党员（含预备党员）	党员	农村	农村	1万元—10万元	贫困或以下	无	临床医学	临床医学	核医学	否	一般	不满意	基本满意	满意	3个	3	不止1个	还算好
8	7	5	8	30	0	3	1	2	2	0	0	74	2	1	1	27	2	女	统考或推免博士	博士	北京大学医学部	1	北大医院	At home	2016年	2017年	2017	3	是	科研型	共青团员	非党员	城镇	非农村	20万元—35万元	非贫困	无	临床医学	临床医学	内科学	是	基本满意	满意	基本满意	满意	4	4	不止1个	还算好
833	7	5	11	20	0	3	1	2	2	0	0	92	4	1	1	27	2	女	统考或推免博士	博士	北京大学医学部	1	北大医院	At home	2015年	2016年	2016	4	否	科研型	中共党员（含预备党员）	党员	城镇	非农村	1万元—10万元	贫困或以下	无	临床医学	临床医学	儿科学	否	很满意	满意	很满意	满意	5	5	不止1个	很好
193	7	7	11	33	0	3	1	2	2	0	0	70	2	1	1	25	1	女	统考或推免硕士	硕士	北京大学医学部	1	人民医院	At home	2017年	2017年	2017	3	是	临床型	共青团员	非党员	市区	非农村	10万元—20万元	非贫困	无	其他	非临床医学	眼科	否	很满意	满意	很满意	满意	3	3	不止1个	很好
116	8	7	8	28	0	3	1	2	2	0	0	79	3	1	1	26	2	男	八年制	博士	北京大学医学部	1	北京医院	At home	2013年	2017年	2013	4	否	临床型	共青团员	非党员	城镇	非农村	10万元—20万元	非贫困	有	临床医学	临床医学	内科学	否	基本满意	满意	基本满意	满意	3	3	不止1个	还算好
128	8	7	8	32	0	3	1	2	2	0	0	78	3	1	1	24	1	女	八年制	博士	北京协和医学院	2	协和医院	At home	2013年	2018年	2018	2	否	临床型	共青团员	非党员	城镇	非农村	10万元—20万元	非贫困	无	中医学	非临床医学	中医学	否	一般	不满意	一般	不满意	5以上	6	不止1个	很好
244	9	12	16	40	1	3	1	2	3	0	1	63	1	1	1	24	1	女	统考或推免硕士	硕士	北京大学医学部	1	人民医院	At home	2019级	2019年	2019	1	否	临床型	共青团员	非党员	城镇	非农村	10万元—20万元	非贫困	有	临床医学	临床医学	临床医学内科学专业型	否	基本满意	满意	基本满意	满意	2	2	不止1个	很好
95	7	9	7	54	1	3	1	2	2	0	0	81	3	1	1	24	1	女	统考或推免硕士	硕士	北京协和医学院	2	协和医院	At home	2019级	2019年	2019	1	否	科研型	共青团员	非党员	市区	非农村	10万元—20万元	非贫困	无	预防医学	非临床医学	(空)	否	基本满意	满意	基本满意	满意	5个以上	6	不止1个	很好
459	7	7	10	39	1	3	1	2	2	0	0	72	2	1	1	23	1	女	统考或推免硕士	硕士	北京大学医学部	1	北医三院	At home	2019级	2019年	2019	1	否	临床型	共青团员	非党员	农村	农村	1万元—10万元	贫困或以下	无	临床医学	临床医学	内科学	否	基本满意	满意	基本满意	满意	1	1	1个	很好
595	9	15	3	55	1	1	0	2	4	0	1	73	2	1	1	23	1	女	统考或推免硕士	硕士	北京协和医学院	2	协和医院	In college	2019级	2019年	2019	1	否	科研型	群众	非党员	农村	农村	1万元—10万元	贫困或以下	无	其他	非临床医学	生物医学工程	否	很满意	满意	很满意	满意	3个	3	不止1个	还算好
141	9	7	10	27	0	3	1	2	2	0	0	71	2	1	1	29	2	女	统考或推免博士	博士	北京大学医学部	1	人民医院	At home	2017年	2014年	2017	3	是	临床型	群众	非党员	城镇	非农村	10万元—20万元	非贫困	有	临床医学	临床医学	麻醉学	否	基本满意	满意	基本满意	满意	5以上	6	不止1个	很好
184	6	6	9	23	0	3	1	2	2	0	0	59	1	1	1	26	2	女	统考或推免硕士	硕士	北京大学医学部	1	北医三院	In college	2017年	2017年	2017	3	是	临床型	共青团员	非党员	农村	农村	10万元—20万元	非贫困	无	临床医学	临床医学	内科学	否	基本满意	满意	基本满意	满意	1	1	1个	一般
420	6	7	6	35	1	2	0	2	2	0	0	104	4	1	1	26	2	女	统考或推免硕士	硕士	北京协和医学院	2	北京医院	At home	2018年	2018年	2018	2	否	临床型	共青团员	非党员	农村	农村	1万元—10万元	贫困或以下	无	临床医学	临床医学	内科学	否	很满意	满意	基本满意	满意	3	3	不止1个	还算好
199	6	5	8	46	1	3	1	2	2	0	0	74	2	1	1	25	1	女	统考或推免硕士	硕士	北京协和医学院	2	协和医院	At home	2018年	2018年	2018	2	否	临床型	共青团员	非党员	市区	非农村	10万元—20万元	非贫困	有	临床医学	临床医学	放射治疗学	否	很满意	满意	基本满意	满意	5个以上	6	不止1个	还算好
654	7	7	8	26	0	3	1	2	2	0	0	76	3	1	1	30	2	男	统考或推免博士	博士	北京协和医学院	2	北京医院	In college	2019级	2019年	2019	1	否	科研型	群众	非党员	市区	非农村	10万元—20万元	非贫困	无	临床医学	临床医学	血管外科	否	很满意	满意	很满意	满意	4	4	不止1个	很好
867	8	7	8	34	1	3	1	2	2	0	0	67	1	1	1	27	2	女	统考或推免硕士	硕士	北京大学医学部	1	北医三院	At home	2017年	2017年	2017	3	是	科研型	中共党员（含预备党员）	党员	农村	农村	1万元—10万元	贫困或以下	无	临床医学	临床医学	内科学	是	很满意	满意	一般	不满意	5以上	6	不止1个	还算好
822	7	7	8	20	0	3	1	2	2	0	0	90	4	1	1	24	1	女	统考或推免硕士	硕士	北京大学医学部	1	人民医院	At home	2019级	2019年	2019	1	否	临床型	共青团员	非党员	市区	非农村	20万元—35万元	非贫困	无	临床医学	临床医学	儿科学	是	很满意	满意	很满意	满意	1	1	1个	很好
187	7	7	8	21	0	3	1	2	2	0	0	100	4	1	1	26	2	女	统考或推免硕士	硕士	北京大学医学部	1	北医三院	At home	2017年	2017年	2017	3	是	临床型	中共党员（含预备党员）	党员	市区	非农村	10万元—20万元	非贫困	有	临床医学	临床医学	麻醉学	是	基本满意	满意	不太满意	不满意	2	2	不止1个	很好
188	7	7	8	21	0	3	1	2	2	0	0	100	4	1	1	26	2	女	统考或推免硕士	硕士	北京大学医学部	1	北医三院	At home	2017年	2017年	2017	3	是	临床型	中共党员（含预备党员）	党员	市区	非农村	10万元—20万元	非贫困	有	临床医学	临床医学	麻醉学	是	基本满意	满意	不太满意	不满意	2	2	不止1个	很好
793	7	7	8	25	0	3	1	2	2	0	0	87	4	1	1	25	1	女	统考或推免硕士	硕士	北京协和医学院	2	协和医院	At home	2018年	2018年	2018	2	否	临床型	中共党员（含预备党员）	党员	市区	非农村	10万元—20万元	非贫困	无	临床医学	临床医学	整形在咯	否	一般	不满意	一般	不满意	5以上	6	不止1个	一般
138	7	7	8	26	0	3	1	2	2	0	0	79	3	1	1	29	2	女	统考或推免博士	博士	北京大学医学部	1	北大医院	At home	2017年	2014年	2017	3	是	临床型	共青团员	非党员	农村	农村	10万元—20万元	非贫困	无	临床医学	临床医学	内科学	否	基本满意	满意	基本满意	满意	5以上	6	不止1个	还算好
34	7	7	8	24	0	3	1	2	2	0	0	89	4	1	1	29	2	女	统考或推免博士	博士	北京大学医学部	1	人民医院	At home	2018年	2014年	2018	2	否	科研型	群众	非党员	城镇	非农村	20万元—35万元	非贫困	有	临床医学	临床医学	内科学	否	很满意	满意	很满意	满意	5以上	6	不止1个	很好
402	7	7	8	52	1	3	1	2	2	0	0	73	2	1	1	25	1	女	统考或推免硕士	硕士	北京大学医学部	1	北医三院	At home	2017年	2017年	2017	3	是	临床型	共青团员	非党员	农村	农村	1万元—10万元	贫困或以下	无	临床医学	临床医学	神经病学	否	基本满意	满意	基本满意	满意	2	2	不止1个	还算好
836	7	7	8	20	0	3	1	2	2	0	0	68	2	1	1	25	1	女	统考或推免博士	博士	北京协和医学院	2	协和医院	At home	2017年	2018年	2017	3	是	科研型	共青团员	非党员	城镇	非农村	1万元—10万元	贫困或以下	无	生物学	非临床医学	细胞生物学	否	一般	不满意	一般	不满意	5以上	6	不止1个	还算好
416	7	4	6	13	0	2	0	2	1	0	0	67	1	1	0	25	1	女	统考或推免硕士	硕士	北京协和医学院	2	北京医院	In college	2018年	2018年	2018	2	否	临床型	共青团员	非党员	市区	非农村	1万元—10万元	贫困或以下	无	临床医学	临床医学	外科学	是	基本满意	满意	基本满意	满意	1	1	1个	还算好
38	7	7	4	30	0	2	0	2	2	0	0	82	3	1	1	22	1	女	统考或推免博士	博士	北京大学医学部	1	北大医院	At home	2019级	2019年	2019	1	否	科研型	共青团员	非党员	市区	非农村	10万元—20万元	非贫困	无	临床医学	临床医学	影像医学与核医学	否	很满意	满意	很满意	满意	5以上	6	不止1个	很好
39	7	7	4	30	0	2	0	2	2	0	0	82	3	1	1	22	1	女	统考或推免博士	博士	北京大学医学部	1	北大医院	At home	2019级	2019年	2019	1	否	科研型	共青团员	非党员	市区	非农村	10万元—20万元	非贫困	无	临床医学	临床医学	影像医学与核医学	否	很满意	满意	很满意	满意	5以上	6	不止1个	很好
286	7	2	2	31	0	1	0	2	1	0	0	76	3	1	0	29	2	男	统考或推免博士	博士	北京大学医学部	1	北医三院	At home	2019级	2019年	2019	1	否	科研型	中共党员（含预备党员）	党员	市区	非农村	1万元—10万元	贫困或以下	无	临床医学	临床医学	运动医学	否	很满意	满意	很满意	满意	5以上	6	不止1个	很好
26	7	5	2	43	1	1	0	2	2	0	0	92	4	1	1	28	2	女	统考或推免博士	博士	北京大学医学部	1	北大医院	At home	2018年	2018年	2018	2	否	科研型	中共党员（含预备党员）	党员	市区	非农村	10万元—20万元	非贫困	无	临床医学	临床医学	神经病学	否	很满意	满意	很满意	满意	5以上	6	不止1个	还算好
397	7	5	7	31	0	3	1	2	2	0	0	78	3	1	1	27	2	女	统考或推免硕士	硕士	北京大学医学部	1	北医三院	At home	2017年	2017年	2017	3	是	临床型	中共党员（含预备党员）	党员	农村	农村	1万元—10万元	贫困或以下	无	临床医学	临床医学	影像医学与核医学	否	很满意	满意	基本满意	满意	3	3	不止1个	很好
398	7	5	7	31	0	3	1	2	2	0	0	78	3	1	1	27	2	女	统考或推免硕士	硕士	北京大学医学部	1	北医三院	At home	2017年	2017年	2017	3	是	临床型	中共党员（含预备党员）	党员	农村	农村	1万元—10万元	贫困或以下	无	临床医学	临床医学	影像医学与核医学	否	很满意	满意	基本满意	满意	3	3	不止1个	很好
13	7	7	8	27	0	3	1	2	2	0	0	47	1	1	1	27	2	男	统考或推免博士	博士	北京协和医学院	2	肿瘤医院	At home	2017年	2017年	2017	3	是	科研型	共青团员	非党员	市区	非农村	10万元—20万元	非贫困	有	预防医学	非临床医学	(空)	是	基本满意	满意	基本满意	满意	1个	1	1个	还算好
14	7	7	8	27	0	3	1	2	2	0	0	47	1	1	1	27	2	男	统考或推免博士	博士	北京协和医学院	2	肿瘤医院	At home	2017年	2017年	2017	3	是	科研型	共青团员	非党员	市区	非农村	10万元—20万元	非贫困	有	预防医学	非临床医学	(空)	是	基本满意	满意	基本满意	满意	1个	1	1个	还算好
280	7	7	6	30	0	2	0	2	2	0	0	68	2	1	1	27	2	女	统考或推免博士	博士	北京大学医学部	1	北大医院	At home	2019级	2019年	2019	1	否	科研型	共青团员	非党员	农村	农村	1万元—10万元	贫困或以下	无	临床医学	临床医学	儿科学	是	基本满意	满意	基本满意	满意	5以上	6	不止1个	一般
840	7	7	7	25	0	3	1	2	2	0	0	77	3	1	1	25	1	女	统考或推免博士	博士	北京大学医学部	1	北京医院	At home	2017年	2015年	2017	3	是	科研型	共青团员	非党员	城镇	非农村	1万元—10万元	贫困或以下	无	临床医学	临床医学	临床检验诊断学	否	很满意	满意	很满意	满意	5以上	6	不止1个	还算好
114	7	6	4	44	1	2	0	2	2	0	0	85	3	1	1	25	1	女	八年制	博士	北京大学医学部	1	北京医院	At home	2013年	2017年	2013	4	否	临床型	共青团员	非党员	市区	非农村	35万元—60万元	非贫困	无	临床医学	临床医学	外科学	否	基本满意	满意	基本满意	满意	5以上	6	不止1个	很好
729	7	2	5	35	1	2	0	2	1	0	0	85	3	1	0	29	2	女	统考或推免博士	博士	北京大学医学部	1	人民医院	At home	2014年	2014年	2017	3	是	临床型	共青团员	非党员	市区	非农村	20万元—35万元	非贫困	有	临床医学	临床医学	外科学	否	很满意	满意	很满意	满意	5以上	6	不止1个	很好
73	7	5	5	32	0	2	0	2	2	0	0	99	4	1	1	24	1	女	统考或推免硕士	硕士	卫生部北京老年医学研究所	2	北京医院	In college	2018年	2018年	2018	2	否	科研型	共青团员	非党员	城镇	非农村	20万元—35万元	非贫困	有	临床医学	临床医学	老年医学	是	很满意	满意	很满意	满意	1	1	1个	很好
83	7	5	5	28	0	2	0	2	2	0	0	83	3	1	1	29	2	女	统考或推免硕士	硕士	北京大学医学部	1	北京医院	At home	2018年	2018年	2018	2	否	科研型	中共党员（含预备党员）	党员	市区	非农村	20万元—35万元	非贫困	无	临床医学	临床医学	心血管专业	是	基本满意	满意	基本满意	满意	2	2	不止1个	很好
433	7	6	7	42	1	3	1	2	2	0	0	80	3	1	1	24	1	女	统考或推免硕士	硕士	北京大学医学部	1	北京医院	At home	2018年	2018年	2018	2	否	临床型	中共党员（含预备党员）	党员	市区	非农村	1万元—10万元	贫困或以下	无	临床医学	临床医学	呼吸与危重症学科	否	基本满意	满意	基本满意	满意	3	3	不止1个	很好
848	7	6	7	34	1	3	1	2	2	0	0	80	3	1	1	27	2	男	统考或推免博士	博士	北京协和医学院	2	协和医院	At home	2018年	2018年	2018	2	否	科研型	中共党员（含预备党员）	党员	农村	农村	1万元—10万元	贫困或以下	有	临床医学	临床医学	呼吸与危重症	否	基本满意	满意	基本满意	满意	5以上	6	不止1个	还算好
425	7	7	10	38	1	3	1	2	2	0	0	78	3	1	1	26	2	男	统考或推免硕士	硕士	北京协和医学院	2	协和医院	In college	2018年	2018年	2018	2	否	临床型	共青团员	非党员	城镇	非农村	1万元—10万元	贫困或以下	无	临床医学	临床医学	整形外科	否	很满意	满意	很满意	满意	3	3	不止1个	还算好
605	7	1	9	39	1	3	1	2	1	0	0	87	4	1	0	24	1	女	统考或推免硕士	硕士	北京协和医学院	2	协和医院	At home	2019级	2019年	2019	1	否	科研型	中共党员（含预备党员）	党员	农村	农村	1万元—10万元	贫困或以下	无	药学	非临床医学	(空)	是	基本满意	满意	基本满意	满意	5个	5	不止1个	还算好
857	7	7	9	17	0	3	1	2	2	0	0	76	3	1	1	24	1	女	统考或推免博士	博士	北京大学医学部	1	北大医院	At home	2019级	2019年	2019	1	否	科研型	中共党员（含预备党员）	党员	农村	农村	1万元—10万元	贫困或以下	无	临床医学	临床医学	皮肤性病学	否	基本满意	满意	很满意	满意	3	3	不止1个	一般
501	7	8	7	32	1	3	1	2	2	0	0	83	3	1	1	26	2	男	统考或推免硕士	硕士	北京协和医学院	2	肿瘤医院	In college	2017年	2017年	2017	3	是	临床型	群众	非党员	农村	农村	1万元—10万元	贫困或以下	无	临床医学	临床医学	肿瘤外科学	否	一般	不满意	一般	不满意	5个	5	不止1个	还算好
502	7	8	7	32	1	3	1	2	2	0	0	83	3	1	1	26	2	男	统考或推免硕士	硕士	北京协和医学院	2	肿瘤医院	In college	2017年	2017年	2017	3	是	临床型	群众	非党员	农村	农村	1万元—10万元	贫困或以下	无	临床医学	临床医学	肿瘤外科学	否	一般	不满意	一般	不满意	5个	5	不止1个	还算好
980	7	4	9	44	1	3	1	2	1	0	0	88	4	1	0	25	1	女	统考或推免硕士	硕士	北京协和医学院	2	协和医院	At home	2018年	2018年	2018	2	否	科研型	中共党员（含预备党员）	党员	农村	农村	1万元—10万元	贫困或以下	无	药学	非临床医学	临床药理	否	很满意	满意	很满意	满意	5个	5	不止1个	很好
70	7	7	8	35	1	3	1	2	2	0	0	67	1	1	1	26	2	男	统考或推免硕士	硕士	北京大学医学部	1	人民医院	At home	2017年	2017年	2017	3	是	科研型	共青团员	非党员	市区	非农村	10万元—20万元	非贫困	无	临床医学	临床医学	眼科学	是	很满意	满意	很满意	满意	3	3	不止1个	很好
560	7	5	8	42	1	3	1	2	2	0	0	64	1	1	1	24	1	女	八年制	博士	北京协和医学院	2	协和医院	At home	2013年	2018年	2013	4	否	临床型	共青团员	非党员	市区	非农村	35万元—60万元	非贫困	无	临床医学	临床医学	(空)	否	一般	不满意	基本满意	满意	5个以上	6	不止1个	还算好
316	7	5	9	23	0	3	1	2	2	0	0	81	3	1	1	22	1	女	统考或推免硕士	硕士	卫生部北京老年医学研究所	2	北京医院	In college	2018年	2018年	2018	2	否	科研型	共青团员	非党员	农村	农村	1万元—10万元	贫困或以下	无	临床医学	临床医学	老年医学	是	基本满意	满意	基本满意	满意	4	4	不止1个	很好
229	7	6	10	34	1	3	1	2	2	0	0	73	2	1	1	29	2	女	统考或推免硕士	硕士	北京协和医学院	2	协和医院	At home	2019级	2019年	2019	1	否	临床型	群众	非党员	市区	非农村	20万元—35万元	非贫困	无	其他	非临床医学	应用心理	是	基本满意	满意	基本满意	满意	3	3	不止1个	很好
985	7	4	11	35	1	3	1	2	1	0	0	72	2	1	0	25	1	女	统考或推免硕士	硕士	北京协和医学院	2	协和医院	At home	2019级	2018年	2019	1	否	科研型	共青团员	非党员	农村	农村	1万元以下	贫困或以下	无	临床医学	临床医学	内分泌	否	基本满意	满意	基本满意	满意	2个	2	不止1个	很好
744	7	8	11	40	1	3	1	2	2	0	0	74	2	1	1	30	2	女	统考或推免博士	博士	北京协和医学院	2	协和医院	At home	2018年	2018年	2018	2	否	临床型	中共党员（含预备党员）	党员	市区	非农村	10万元—20万元	非贫困	无	临床医学	临床医学	儿科	是	基本满意	满意	一般	不满意	4	4	不止1个	一般
952	7	5	11	27	0	3	1	2	2	0	0	72	2	1	1	25	1	男	统考或推免硕士	硕士	北京大学医学部	1	北医三院	At home	2018年	2018年	2018	2	否	临床型	共青团员	非党员	市区	非农村	1万元—10万元	贫困或以下	有	临床医学	临床医学	影像医学与核医学	是	基本满意	满意	基本满意	满意	2	2	不止1个	很好
232	7	7	10	37	1	3	1	2	2	0	0	83	3	1	1	24	1	女	统考或推免硕士	硕士	北京协和医学院	2	肿瘤医院	In college	2019级	2019年	2019	1	否	临床型	中共党员（含预备党员）	党员	农村	农村	10万元—20万元	非贫困	无	临床医学	临床医学	肿瘤学	否	很满意	满意	很满意	满意	1个	1	1个	很好
320	7	10	8	33	0	3	1	2	3	0	1	80	3	1	1	27	2	女	统考或推免硕士	硕士	北京大学医学部	1	人民医院	At home	2018年	2018年	2018	2	否	科研型	共青团员	非党员	市区	非农村	1万元—10万元	贫困或以下	无	临床医学	临床医学	重症医学	否	很满意	满意	基本满意	满意	3	3	不止1个	一般
178	8	7	8	24	0	3	1	2	2	0	0	87	4	1	1	28	2	男	统考或推免硕士	硕士	北京大学医学部	1	北京医院	At home	2017年	2017年	2017	3	是	临床型	群众	非党员	市区	非农村	60万元以上	非贫困	有	临床医学	临床医学	皮肤科	否	基本满意	满意	基本满意	满意	4	4	不止1个	很好
102	8	4	6	34	1	2	0	2	1	0	0	69	2	1	0	24	1	女	统考或推免硕士	硕士	北京大学医学部	1	北大医院	At home	2019级	2019年	2019	1	否	科研型	共青团员	非党员	市区	非农村	10万元—20万元	非贫困	无	临床医学	临床医学	临床医学	否	基本满意	满意	基本满意	满意	3	3	不止1个	还算好
103	8	4	6	34	1	2	0	2	1	0	0	69	2	1	0	24	1	女	统考或推免硕士	硕士	北京大学医学部	1	北大医院	At home	2019级	2019年	2019	1	否	科研型	共青团员	非党员	市区	非农村	10万元—20万元	非贫困	无	临床医学	临床医学	临床医学	否	基本满意	满意	基本满意	满意	3	3	不止1个	还算好
62	8	7	8	32	0	3	1	2	2	0	0	59	1	1	1	27	2	女	统考或推免硕士	硕士	北京大学医学部	1	北大医院	At home	2017年	2017年	2017	3	是	科研型	中共党员（含预备党员）	党员	市区	非农村	10万元—20万元	非贫困	无	中医学	非临床医学	中西医结合临床	否	基本满意	满意	一般	不满意	5以上	6	不止1个	还算好
63	8	7	8	32	0	3	1	2	2	0	0	59	1	1	1	27	2	女	统考或推免硕士	硕士	北京大学医学部	1	北大医院	At home	2017年	2017年	2017	3	是	科研型	中共党员（含预备党员）	党员	市区	非农村	10万元—20万元	非贫困	无	中医学	非临床医学	中西医结合临床	否	基本满意	满意	一般	不满意	5以上	6	不止1个	还算好
169	8	3	9	29	0	3	1	2	1	0	0	66	1	1	0	25	1	女	统考或推免硕士	硕士	北京协和医学院	2	北京医院	In college	2017年	2017年	2017	3	是	临床型	共青团员	非党员	市区	非农村	20万元—35万元	非贫困	无	临床医学	临床医学	影像医学与核医学	是	一般	不满意	基本满意	满意	5以上	6	不止1个	一般
304	8	7	8	30	0	3	1	2	2	0	0	72	2	1	1	26	2	女	统考或推免硕士	硕士	北京大学医学部	1	北医三院	At home	2017年	2017年	2017	3	是	科研型	共青团员	非党员	城镇	非农村	1万元—10万元	贫困或以下	有	临床医学	临床医学	内科学	是	基本满意	满意	基本满意	满意	3	3	不止1个	还算好
370	8	7	8	30	0	3	1	2	2	0	0	77	3	1	1	26	2	女	统考或推免博士	博士	北京协和医学院	2	北京医院	At home	2019级	2019年	2019	1	否	临床型	共青团员	非党员	城镇	非农村	1万元—10万元	贫困或以下	有	临床医学	临床医学	皮肤病与性病学	否	很满意	满意	很满意	满意	5	5	不止1个	很好
217	8	7	8	44	1	3	1	2	2	0	0	71	2	1	1	25	1	女	统考或推免硕士	硕士	北京大学医学部	1	北医三院	At home	2018年	2018年	2018	2	否	临床型	共青团员	非党员	城镇	非农村	10万元—20万元	非贫困	有	临床医学	临床医学	影像医学与核医学	否	一般	不满意	一般	不满意	5	5	不止1个	一般
880	8	7	8	30	0	3	1	2	2	0	0	78	3	1	1	26	2	女	统考或推免硕士	硕士	北京大学医学部	1	人民医院	At home	2018年	2018年	2018	2	否	科研型	共青团员	非党员	农村	农村	1万元—10万元	贫困或以下	无	临床医学	临床医学	急诊医学	是	很满意	满意	很满意	满意	5	5	不止1个	很好
1012	8	7	8	33	0	3	1	2	2	0	0	86	3	1	1	25	1	女	统考或推免硕士	硕士	北京协和医学院	2	协和医院	At home	2017年	2017年	2017	3	是	临床型	中共党员（含预备党员）	党员	农村	农村	1万元—10万元	贫困或以下	无	预防医学	非临床医学	公共卫生	否	一般	不满意	一般	不满意	5个以上	6	不止1个	还算好
713	8	7	8	37	1	3	1	2	2	0	0	90	4	1	1	24	1	女	统考或推免硕士	硕士	北京协和医学院	2	协和医院	At home	2019级	2019年	2019	1	否	科研型	共青团员	非党员	市区	非农村	10万元—20万元	非贫困	有	临床医学	临床医学	肿瘤学	否	很满意	满意	很满意	满意	3个	3	不止1个	很好
776	8	7	8	40	1	3	1	2	2	0	0	59	1	1	1	27	2	女	统考或推免硕士	硕士	北京大学医学部	1	北医三院	In college	2017年	2017年	2017	3	是	临床型	群众	非党员	农村	农村	10万元—20万元	非贫困	无	临床医学	临床医学	皮肤病与性病学	否	很满意	满意	很满意	满意	4	4	不止1个	还算好
393	8	7	8	49	1	3	1	2	2	0	0	77	3	1	1	26	2	男	统考或推免硕士	硕士	北京大学医学部	1	北医三院	At home	2017年	2017年	2017	3	是	临床型	共青团员	非党员	市区	非农村	1万元—10万元	贫困或以下	无	临床医学	临床医学	外科学	否	基本满意	满意	基本满意	满意	1	1	1个	一般
403	8	7	8	49	1	3	1	2	2	0	0	77	3	1	1	26	2	男	统考或推免硕士	硕士	北京大学医学部	1	北医三院	At home	2017年	2017年	2017	3	是	临床型	共青团员	非党员	市区	非农村	1万元—10万元	贫困或以下	无	临床医学	临床医学	外科学	否	基本满意	满意	基本满意	满意	4	4	不止1个	一般
457	8	7	3	27	0	1	0	2	2	0	0	89	4	1	1	24	1	女	统考或推免硕士	硕士	北京大学医学部	1	北京医院	At home	2019级	2019年	2019	1	否	临床型	共青团员	非党员	城镇	非农村	1万元—10万元	贫困或以下	无	临床医学	临床医学	内科学临床型研究生	否	很满意	满意	很满意	满意	3	3	不止1个	很好
262	8	2	2	22	0	1	0	2	1	0	0	92	4	1	0	30	2	男	统考或推免博士	博士	北京大学医学部	1	人民医院	At home	2017年	2017年	2017	3	是	科研型	中共党员（含预备党员）	党员	农村	农村	1万元—10万元	贫困或以下	无	临床医学	临床医学	内科学	否	很满意	满意	很满意	满意	5以上	6	不止1个	很好
59	8	7	5	37	1	2	0	2	2	0	0	74	2	1	1	25	1	男	统考或推免硕士	硕士	北京协和医学院	2	协和医院	In college	2017年	2017年	2017	3	是	科研型	中共党员（含预备党员）	党员	市区	非农村	20万元—35万元	非贫困	无	基础医学	非临床医学	病原生物学	否	很满意	满意	基本满意	满意	3	3	不止1个	很好
337	8	7	3	33	0	1	0	2	2	0	0	76	3	1	1	24	1	女	统考或推免硕士	硕士	北京大学医学部	1	人民医院	At home	2019级	2019年	2019	1	否	科研型	中共党员（含预备党员）	党员	农村	农村	1万元—10万元	贫困或以下	无	临床医学	临床医学	内科学	否	很满意	满意	很满意	满意	5以上	6	不止1个	还算好
1000	8	4	2	15	0	1	0	2	1	0	0	67	1	1	0	26	2	男	统考或推免硕士	硕士	北京协和医学院	2	协和医院	In college	2018年	2018年	2018	2	否	临床型	共青团员	非党员	农村	农村	1万元—10万元	贫困或以下	无	临床医学	临床医学	皮肤病与性病学	否	很满意	满意	很满意	满意	3个	3	不止1个	很好
145	8	0	5	16	0	2	0	2	1	0	0	106	4	1	0	29	2	男	统考或推免博士	博士	北京协和医学院	2	北京医院	In college	2015年	2015年	2018	2	否	临床型	共青团员	非党员	市区	非农村	20万元—35万元	非贫困	无	临床医学	临床医学	外科学	否	很满意	满意	很满意	满意	5	5	不止1个	很好
267	8	7	6	32	0	2	0	2	2	0	0	77	3	1	1	26	2	女	统考或推免博士	博士	北京协和医学院	2	北京医院	At home	2018年	2019年	2018	2	否	科研型	共青团员	非党员	市区	非农村	1万元—10万元	贫困或以下	无	临床医学	临床医学	临床检验诊断学	是	基本满意	满意	基本满意	满意	5	5	不止1个	还算好
189	8	7	8	24	0	3	1	2	2	0	0	100	4	1	1	27	2	男	统考或推免硕士	硕士	北京大学医学部	1	北医三院	At home	2017年	2017年	2017	3	是	临床型	共青团员	非党员	农村	农村	10万元—20万元	非贫困	无	临床医学	临床医学	外科学	否	很满意	满意	很满意	满意	5以上	6	不止1个	很好
913	8	7	6	42	1	2	0	2	2	0	0	76	3	1	1	30	2	女	统考或推免博士	博士	北京大学医学部	1	北医三院	At home	2015年	2018年	2018	2	否	临床型	中共党员（含预备党员）	党员	农村	农村	1万元—10万元	贫困或以下	无	预防医学	非临床医学	营养与食品卫生学	否	基本满意	满意	不太满意	不满意	5以上	6	不止1个	一般
442	8	7	6	36	1	2	0	2	2	0	0	70	2	1	1	26	2	女	统考或推免硕士	硕士	北京大学医学部	1	北医三院	At home	2018年	2018年	2018	2	否	临床型	共青团员	非党员	农村	农村	1万元—10万元	贫困或以下	有	临床医学	临床医学	影像医学	否	基本满意	满意	基本满意	满意	5以上	6	不止1个	还算好
443	8	7	6	36	1	2	0	2	2	0	0	70	2	1	1	26	2	女	统考或推免硕士	硕士	北京大学医学部	1	北医三院	At home	2018年	2018年	2018	2	否	临床型	共青团员	非党员	农村	农村	1万元—10万元	贫困或以下	有	临床医学	临床医学	影像医学	否	基本满意	满意	基本满意	满意	5以上	6	不止1个	还算好
444	8	7	6	36	1	2	0	2	2	0	0	70	2	1	1	26	2	女	统考或推免硕士	硕士	北京大学医学部	1	北医三院	At home	2018年	2018年	2018	2	否	临床型	共青团员	非党员	农村	农村	1万元—10万元	贫困或以下	有	临床医学	临床医学	影像医学	否	基本满意	满意	基本满意	满意	5以上	6	不止1个	还算好
434	8	7	6	20	0	2	0	2	2	0	0	77	3	1	1	25	1	女	统考或推免硕士	硕士	北京大学医学部	1	北京医院	At home	2018年	2018年	2018	2	否	临床型	中共党员（含预备党员）	党员	城镇	非农村	1万元—10万元	贫困或以下	无	临床医学	临床医学	神经病学	否	很满意	满意	很满意	满意	3	3	不止1个	很好
421	8	7	6	31	0	2	0	2	2	0	0	91	4	1	1	26	2	男	统考或推免硕士	硕士	北京协和医学院	2	北京医院	At home	2018年	2018年	2018	2	否	临床型	共青团员	非党员	城镇	非农村	1万元—10万元	贫困或以下	无	临床医学	临床医学	内科学，心血管方向	否	很满意	满意	很满意	满意	5以上	6	不止1个	还算好
382	8	7	7	35	1	3	1	2	2	0	0	77	3	1	1	28	2	男	统考或推免硕士	硕士	北京协和医学院	2	北京医院	At home	2017年	2017年	2017	3	是	临床型	群众	非党员	农村	农村	1万元—10万元	贫困或以下	无	临床医学	临床医学	影像医学与核医学	否	很满意	满意	很满意	满意	2	2	不止1个	还算好
931	8	7	8	36	1	3	1	2	2	0	0	92	4	1	1	25	1	女	统考或推免硕士	硕士	北京大学医学部	1	北京医院	At home	2017年	2017年	2017	3	是	临床型	共青团员	非党员	城镇	非农村	1万元—10万元	贫困或以下	无	临床医学	临床医学	耳鼻咽喉科学	是	很满意	满意	基本满意	满意	1	1	1个	很好
566	8	7	9	29	0	3	1	2	2	0	0	66	1	1	1	27	2	女	统考或推免博士	博士	北京协和医学院	2	协和医院	At home	2019级	2019年	2019	1	否	临床型	共青团员	非党员	市区	非农村	10万元—20万元	非贫困	有	临床医学	临床医学	内科学	否	很满意	满意	很满意	满意	5个以上	6	不止1个	还算好
269	8	7	5	45	1	2	0	2	2	0	0	59	1	1	1	28	2	女	统考或推免博士	博士	北京大学医学部	1	北大医院	At home	2018年	2019年	2018	2	否	科研型	中共党员（含预备党员）	党员	市区	非农村	1万元—10万元	贫困或以下	无	临床医学	临床医学	内科学	否	很满意	满意	一般	不满意	2	2	不止1个	还算好
668	8	7	8	36	1	3	1	2	2	0	0	76	3	1	1	24	1	女	统考或推免硕士	硕士	卫生部北京老年医学研究所	2	北京医院	In college	2017年	2017年	2017	3	是	科研型	共青团员	非党员	城镇	非农村	10万元—20万元	非贫困	无	临床医学	临床医学	老年医学	是	基本满意	满意	基本满意	满意	3	3	不止1个	一般
940	8	6	7	12	0	3	1	2	2	0	0	73	2	1	1	26	2	女	统考或推免硕士	硕士	北京大学医学部	1	人民医院	At home	2017年	2017年	2017	3	是	临床型	共青团员	非党员	市区	非农村	1万元—10万元	贫困或以下	无	临床医学	临床医学	临床医学	否	基本满意	满意	基本满意	满意	3	3	不止1个	很好
134	8	7	8	34	1	3	1	2	2	0	0	81	3	1	1	28	2	男	统考或推免博士	博士	北京大学医学部	1	人民医院	At home	2014年	2014年	2017	3	是	临床型	共青团员	非党员	城镇	非农村	20万元—35万元	非贫困	有	临床医学	临床医学	耳鼻咽喉科学	是	基本满意	满意	基本满意	满意	3	3	不止1个	还算好
284	8	7	9	30	0	3	1	2	2	0	0	81	3	1	1	23	1	女	统考或推免博士	博士	北京大学医学部	1	北医三院	At home	2019级	2019年	2019	1	否	科研型	共青团员	非党员	城镇	非农村	1万元—10万元	贫困或以下	无	临床医学	临床医学	眼视光专业	否	很满意	满意	很满意	满意	1	1	1个	很好
764	8	7	9	28	0	3	1	2	2	0	0	73	2	1	1	25	1	女	统考或推免硕士	硕士	北京协和医学院	2	协和医院	At home	2017年	2017年	2017	3	是	临床型	中共党员（含预备党员）	党员	城镇	非农村	10万元—20万元	非贫困	无	临床医学	临床医学	影像医学与核医学	否	基本满意	满意	基本满意	满意	4个	4	不止1个	还算好
730	8	7	9	36	1	3	1	2	2	0	0	104	4	1	1	30	2	男	统考或推免博士	博士	北京大学医学部	1	人民医院	At home	2014年	2014年	2017	3	是	临床型	中共党员（含预备党员）	党员	市区	非农村	35万元—60万元	非贫困	无	临床医学	临床医学	胃肠外科	否	很满意	满意	很满意	满意	5以上	6	不止1个	很好
731	8	7	9	36	1	3	1	2	2	0	0	104	4	1	1	30	2	男	统考或推免博士	博士	北京大学医学部	1	人民医院	At home	2014年	2014年	2017	3	是	临床型	中共党员（含预备党员）	党员	市区	非农村	35万元—60万元	非贫困	无	临床医学	临床医学	胃肠外科	否	很满意	满意	很满意	满意	5以上	6	不止1个	很好
454	8	5	10	29	0	3	1	2	2	0	0	76	3	1	1	24	1	男	统考或推免硕士	硕士	北京大学医学部	1	北大医院	At home	2019级	2019年	2019	1	否	临床型	中共党员（含预备党员）	党员	城镇	非农村	1万元—10万元	贫困或以下	无	临床医学	临床医学	外科学	否	很满意	满意	很满意	满意	2	2	不止1个	很好
231	8	9	10	34	1	3	1	2	2	0	0	61	1	1	1	24	1	男	统考或推免硕士	硕士	北京协和医学院	2	北京医院	At home	2019级	2019年	2019	1	否	临床型	群众	非党员	城镇	非农村	10万元—20万元	非贫困	有	临床医学	临床医学	麻醉学	是	一般	不满意	基本满意	满意	4	4	不止1个	很好
770	8	10	11	33	1	3	1	2	3	0	1	64	1	1	1	26	2	男	统考或推免硕士	硕士	北京大学医学部	1	北医三院	At home	2017年	2017年	2017	3	是	临床型	中共党员（含预备党员）	党员	市区	非农村	35万元—60万元	非贫困	有	临床医学	临床医学	外科学	否	基本满意	满意	基本满意	满意	3	3	不止1个	还算好
941	8	7	9	34	1	3	1	2	2	0	0	71	2	1	1	26	2	男	统考或推免硕士	硕士	北京大学医学部	1	人民医院	At home	2017年	2017年	2017	3	是	临床型	中共党员（含预备党员）	党员	农村	农村	1万元—10万元	贫困或以下	无	临床医学	临床医学	全科医学	是	基本满意	满意	一般	不满意	3	3	不止1个	一般
761	8	7	10	37	1	3	1	2	2	0	0	78	3	1	1	27	2	女	统考或推免硕士	硕士	北京大学医学部	1	北医三院	At home	2012年	2015年	2017	3	是	临床型	中共党员（含预备党员）	党员	城镇	非农村	10万元—20万元	非贫困	有	临床医学	临床医学	神经病学	否	基本满意	满意	基本满意	满意	5以上	6	不止1个	很好
762	8	7	10	37	1	3	1	2	2	0	0	78	3	1	1	27	2	女	统考或推免硕士	硕士	北京大学医学部	1	北医三院	At home	2012年	2015年	2017	3	是	临床型	中共党员（含预备党员）	党员	城镇	非农村	10万元—20万元	非贫困	有	临床医学	临床医学	神经病学	否	基本满意	满意	基本满意	满意	5以上	6	不止1个	很好
252	8	5	8	20	0	3	1	2	2	0	0	82	3	1	1	28	2	女	统考或推免博士	博士	北京协和医学院	2	北京医院	At home	2017年	2017年	2017	3	是	科研型	共青团员	非党员	市区	非农村	1万元—10万元	贫困或以下	无	生物学	非临床医学	生物化学与分子生物学	否	很满意	满意	基本满意	满意	3	3	不止1个	很好
82	8	4	4	23	0	2	0	2	1	0	0	92	4	1	0	26	2	男	统考或推免硕士	硕士	北京大学医学部	1	北大医院	At home	2018年	2018年	2018	2	否	科研型	中共党员（含预备党员）	党员	城镇	非农村	10万元—20万元	非贫困	有	临床医学	临床医学	泌尿外科	是	一般	不满意	一般	不满意	4	4	不止1个	还算好
624	8	7	6	35	1	2	0	2	2	0	0	72	2	1	1	23	1	女	统考或推免硕士	硕士	北京协和医学院	2	协和医院	At home	2019级	2019年	2019	1	否	临床型	共青团员	非党员	城镇	非农村	1万元—10万元	贫困或以下	无	护理学	非临床医学	儿科护理	是	很满意	满意	很满意	满意	3个	3	不止1个	很好
479	8	10	6	39	1	2	0	2	3	0	1	80	3	1	1	25	1	女	统考或推免硕士	硕士	北京协和医学院	2	肿瘤医院	At home	2018年	2018年	2018	2	否	科研型	共青团员	非党员	市区	非农村	1万元—10万元	贫困或以下	无	生物学	非临床医学	细胞生物学	否	基本满意	满意	基本满意	满意	3个	3	不止1个	很好
497	8	8	9	31	0	3	1	2	2	0	0	77	3	1	1	30	2	女	统考或推免博士	博士	北京协和医学院	2	肿瘤医院	At home	2018年	2019年	2019	1	否	临床型	中共党员（含预备党员）	党员	农村	农村	1万元—10万元	贫困或以下	无	临床医学	临床医学	放射肿瘤	否	很满意	满意	基本满意	满意	5个以上	6	不止1个	还算好
91	8	7	7	31	0	3	1	2	2	0	0	74	2	1	1	24	1	女	统考或推免硕士	硕士	卫生部北京老年医学研究所	2	北京医院	In college	2019级	2019年	2019	1	否	科研型	共青团员	非党员	城镇	非农村	35万元—60万元	非贫困	无	临床医学	临床医学	老年医学	是	基本满意	满意	基本满意	满意	1	1	1个	还算好
954	8	7	9	32	1	3	1	2	2	0	0	65	1	1	1	26	2	男	统考或推免硕士	硕士	北京大学医学部	1	人民医院	At home	2018年	2018年	2018	2	否	临床型	共青团员	非党员	农村	农村	1万元—10万元	贫困或以下	无	临床医学	临床医学	外科	否	基本满意	满意	一般	不满意	5以上	6	不止1个	还算好
171	8	7	9	37	1	3	1	2	2	0	0	70	2	1	1	25	1	男	统考或推免硕士	硕士	北京协和医学院	2	北京医院	In college	2017年	2017年	2017	3	是	临床型	共青团员	非党员	城镇	非农村	10万元—20万元	非贫困	无	临床医学	临床医学	外科学	否	基本满意	满意	基本满意	满意	5	5	不止1个	还算好
916	8	7	13	49	1	3	1	2	2	0	0	57	1	1	1	29	2	男	统考或推免博士	博士	北京大学医学部	1	北京医院	At home	2016年	2014年	2019	1	否	临床型	群众	非党员	农村	农村	1万元—10万元	贫困或以下	无	临床医学	临床医学	泌尿外科	否	一般	不满意	一般	不满意	4	4	不止1个	很好
376	8	12	17	40	1	3	1	2	3	0	1	62	1	1	1	26	2	女	统考或推免硕士	硕士	北京协和医学院	2	北京医院	In college	2016年	2017年	2017	3	是	临床型	群众	非党员	市区	非农村	1万元—10万元	贫困或以下	无	临床医学	临床医学	内科学	否	一般	不满意	基本满意	满意	3	3	不止1个	很好
264	8	7	9	30	0	3	1	2	2	0	0	66	1	1	1	30	2	女	统考或推免博士	博士	北京大学医学部	1	人民医院	At home	2017年	2017年	2017	3	是	科研型	群众	非党员	农村	农村	1万元—10万元	贫困或以下	无	临床医学	临床医学	内科学	否	基本满意	满意	基本满意	满意	5以上	6	不止1个	还算好
49	8	9	12	25	0	3	1	2	2	0	0	71	2	1	1	26	2	男	统考或推免硕士	硕士	卫生部北京老年医学研究所	2	北京医院	In college	2017年	2017年	2017	3	是	科研型	共青团员	非党员	城镇	非农村	10万元—20万元	非贫困	无	临床医学	临床医学	老年医学	是	基本满意	满意	基本满意	满意	3	3	不止1个	一般
828	8	10	9	30	0	3	1	2	3	0	1	63	1	1	1	23	1	女	统考或推免硕士	硕士	北京协和医学院	2	协和医院	At home	2018年	2018年	2018	2	否	临床型	中共党员（含预备党员）	党员	城镇	非农村	10万元—20万元	非贫困	有	临床医学	临床医学	内科	否	不太满意	不满意	不太满意	不满意	5个以上	6	不止1个	还算好
613	8	7	10	20	0	3	1	2	2	0	0	79	3	1	1	26	2	女	统考或推免硕士	硕士	北京协和医学院	2	协和医院	In college	2017年	2017年	2017	3	是	临床型	共青团员	非党员	城镇	非农村	1万元—10万元	贫困或以下	无	预防医学	非临床医学	公共卫生	否	基本满意	满意	不太满意	不满意	5个以上	6	不止1个	一般
614	8	7	10	20	0	3	1	2	2	0	0	79	3	1	1	26	2	女	统考或推免硕士	硕士	北京协和医学院	2	协和医院	In college	2017年	2017年	2017	3	是	临床型	共青团员	非党员	城镇	非农村	1万元—10万元	贫困或以下	无	预防医学	非临床医学	公共卫生	否	基本满意	满意	不太满意	不满意	5个以上	6	不止1个	一般
540	8	6	10	33	0	3	1	2	2	0	0	63	1	1	1	27	2	女	统考或推免博士	博士	北京协和医学院	2	协和医院	At home	2019级	2019年	2019	1	否	科研型	中共党员（含预备党员）	党员	城镇	非农村	10万元—20万元	非贫困	无	临床医学	临床医学	内科学	是	基本满意	满意	基本满意	满意	1个	1	1个	很好
357	8	7	11	30	0	3	1	2	2	0	0	72	2	1	1	30	2	男	统考或推免博士	博士	北京协和医学院	2	北京医院	In college	2017年	2017年	2017	3	是	临床型	中共党员（含预备党员）	党员	农村	农村	1万元—10万元	贫困或以下	无	临床医学	临床医学	心血管内科学	否	很满意	满意	基本满意	满意	5以上	6	不止1个	很好
737	8	7	11	36	1	3	1	2	2	0	0	58	1	1	1	29	2	女	统考或推免博士	博士	北京协和医学院	2	协和医院	At home	2015年	2015年	2018	2	否	临床型	共青团员	非党员	城镇	非农村	10万元—20万元	非贫困	无	临床医学	临床医学	肿瘤学	否	一般	不满意	一般	不满意	5个以上	6	不止1个	一般
837	8	7	12	31	0	3	1	2	2	0	0	84	3	1	1	28	2	男	统考或推免博士	博士	北京协和医学院	2	协和医院	At home	2017年	2017年	2017	3	是	科研型	群众	非党员	农村	农村	1万元—10万元	贫困或以下	无	生物学	非临床医学	生物化学与分子生物学	否	基本满意	满意	基本满意	满意	4	4	不止1个	还算好
465	8	7	9	39	1	3	1	2	2	0	0	61	1	1	1	26	2	男	统考或推免博士	博士	北京协和医学院	2	协和医院	At home	2017年	2017年	2017	3	是	科研型	中共党员（含预备党员）	党员	市区	非农村	1万元—10万元	贫困或以下	有	临床医学	临床医学	肿瘤学	否	基本满意	满意	基本满意	满意	5个以上	6	不止1个	还算好
726	9	7	10	48	1	3	1	2	2	0	0	91	4	1	1	25	1	女	八年制	博士	北京大学医学部	1	北医三院	At home	2016年	2019年	2016	4	否	临床型	共青团员	非党员	农村	农村	10万元—20万元	非贫困	无	预防医学	非临床医学	公共卫生	否	很满意	满意	很满意	满意	2	2	不止1个	很好
644	10	7	10	36	1	3	1	3	2	1	0	64	1	1	1	24	1	女	统考或推免博士	博士	北京协和医学院	2	协和医院	At home	2018年	2018年	2018	2	否	科研型	中共党员（含预备党员）	党员	城镇	非农村	10万元—20万元	非贫困	无	基础医学	非临床医学	生物化学与分子生物学	否	一般	不满意	一般	不满意	5个以上	6	不止1个	一般
384	8	8	8	34	1	3	1	2	2	0	0	64	1	1	1	26	2	女	统考或推免硕士	硕士	北京大学医学部	1	北大医院	At home	2017年	2017年	2017	3	是	临床型	共青团员	非党员	农村	农村	1万元—10万元	贫困或以下	无	临床医学	临床医学	内科学	否	基本满意	满意	基本满意	满意	2	2	不止1个	还算好
568	9	7	8	35	1	3	1	2	2	0	0	66	1	1	1	25	1	女	统考或推免硕士	硕士	北京协和医学院	2	协和医院	At home	2018年	2018年	2018	2	否	临床型	中共党员（含预备党员）	党员	市区	非农村	20万元—35万元	非贫困	有	临床医学	临床医学	临床医学	否	很满意	满意	很满意	满意	2个	2	不止1个	很好
472	9	8	4	40	1	2	0	2	2	0	0	81	3	1	1	23	1	女	统考或推免博士	博士	北京协和医学院	2	协和医院	At home	2019级	2018年	2019	1	否	科研型	中共党员（含预备党员）	党员	农村	农村	1万元—10万元	贫困或以下	无	其他	非临床医学	临床检验诊断学	否	基本满意	满意	基本满意	满意	3个	3	不止1个	很好
551	9	15	9	43	1	3	1	2	4	0	1	64	1	1	1	23	1	女	统考或推免硕士	硕士	北京协和医学院	2	协和医院	In college	2019级	2019年	2019	1	否	科研型	共青团员	非党员	市区	非农村	10万元—20万元	非贫困	无	药学	非临床医学	(空)	否	很满意	满意	基本满意	满意	5个以上	6	不止1个	还算好
164	9	11	9	29	0	3	1	2	3	0	1	57	1	1	1	28	2	女	统考或推免博士	博士	北京协和医学院	2	肿瘤医院	At home	2019级	2019年	2019	1	否	临床型	中共党员（含预备党员）	党员	农村	农村	10万元—20万元	非贫困	无	临床医学	临床医学	(空)	否	一般	不满意	一般	不满意	3个	3	不止1个	还算好
664	9	7	13	40	1	3	1	2	2	0	0	37	1	1	1	29	2	男	统考或推免博士	博士	北京大学医学部	1	人民医院	At home	2019级	2019年	2019	1	否	科研型	群众	非党员	城镇	非农村	10万元—20万元	非贫困	无	临床医学	临床医学	外科	否	一般	不满意	一般	不满意	4	4	不止1个	一般
197	9	8	10	47	1	3	1	2	2	0	0	69	2	1	1	27	2	女	统考或推免硕士	硕士	北京协和医学院	2	北京医院	At home	2018年	2018年	2018	2	否	临床型	共青团员	非党员	城镇	非农村	10万元—20万元	非贫困	无	临床医学	临床医学	内科学	否	基本满意	满意	很满意	满意	5以上	6	不止1个	很好
44	10	8	8	39	1	3	1	3	2	1	0	81	3	1	1	26	2	女	统考或推免博士	博士	北京大学医学部	1	人民医院	At home	2019级	2019年	2019	1	否	科研型	共青团员	非党员	市区	非农村	10万元—20万元	非贫困	无	临床医学	临床医学	影像医学与核医学	否	很满意	满意	很满意	满意	5以上	6	不止1个	很好
283	10	8	8	38	1	3	1	3	2	1	0	61	1	1	1	27	2	女	统考或推免博士	博士	北京大学医学部	1	北医三院	At home	2019级	2019年	2019	1	否	科研型	群众	非党员	农村	农村	1万元—10万元	贫困或以下	无	临床医学	临床医学	内科学	否	基本满意	满意	基本满意	满意	2	2	不止1个	一般
7	10	9	13	30	0	3	1	3	2	1	0	77	3	1	1	28	2	女	统考或推免博士	博士	北京协和医学院	2	肿瘤医院	In college	2014年	2014年	2017	3	是	科研型	中共党员（含预备党员）	党员	城镇	非农村	10万元—20万元	非贫困	无	生物学	非临床医学	生物化学与分子生物学	否	一般	不满意	一般	不满意	5个	5	不止1个	还算好
435	11	9	20	37	1	3	1	3	2	1	0	51	1	1	1	24	1	男	统考或推免硕士	硕士	北京大学医学部	1	北医三院	At home	2018年	2018年	2018	2	否	临床型	共青团员	非党员	城镇	非农村	1万元—10万元	贫困或以下	无	临床医学	临床医学	外科学	否	一般	不满意	不太满意	不满意	4	4	不止1个	还算好
494	8	7	8	36	1	3	1	2	2	0	0	67	1	1	1	29	2	男	统考或推免博士	博士	北京协和医学院	2	协和医院	At home	2018年	2018年	2018	2	否	临床型	群众	非党员	农村	农村	1万元—10万元	贫困或以下	无	临床医学	临床医学	肿瘤学	是	基本满意	满意	基本满意	满意	5个	5	不止1个	很好
626	9	13	9	32	0	3	1	2	3	0	1	52	1	1	1	26	2	女	八年制	博士	北京大学医学部	1	北医三院	At home	2012年	2012年	2012	4	是	科研型	共青团员	非党员	农村	农村	10万元—20万元	非贫困	有	基础医学	非临床医学	基础医学	是	一般	不满意	一般	不满意	2	2	不止1个	一般
627	9	13	9	32	0	3	1	2	3	0	1	52	1	1	1	26	2	女	八年制	博士	北京大学医学部	1	北医三院	At home	2012年	2012年	2012	4	是	科研型	共青团员	非党员	农村	农村	10万元—20万元	非贫困	有	基础医学	非临床医学	基础医学	是	一般	不满意	一般	不满意	2	2	不止1个	一般
956	9	7	7	39	1	3	1	2	2	0	0	68	2	1	1	27	2	男	统考或推免硕士	硕士	北京协和医学院	2	北京医院	At home	2019级	2019年	2019	1	否	临床型	共青团员	非党员	农村	农村	1万元—10万元	贫困或以下	无	临床医学	临床医学	内科学	是	基本满意	满意	一般	不满意	1	1	1个	还算好
964	10	8	9	28	0	3	1	3	2	1	0	63	1	1	1	25	1	女	统考或推免硕士	硕士	北京大学医学部	1	北医三院	At home	2019级	2019年	2019	1	否	临床型	共青团员	非党员	农村	农村	1万元—10万元	贫困或以下	无	临床医学	临床医学	全科医学	是	很满意	满意	基本满意	满意	3	3	不止1个	还算好
965	10	8	9	28	0	3	1	3	2	1	0	63	1	1	1	25	1	女	统考或推免硕士	硕士	北京大学医学部	1	北医三院	At home	2019级	2019年	2019	1	否	临床型	共青团员	非党员	农村	农村	1万元—10万元	贫困或以下	无	临床医学	临床医学	全科医学	是	很满意	满意	基本满意	满意	3	3	不止1个	还算好
966	10	8	9	28	0	3	1	3	2	1	0	63	1	1	1	25	1	女	统考或推免硕士	硕士	北京大学医学部	1	北医三院	At home	2019级	2019年	2019	1	否	临床型	共青团员	非党员	农村	农村	1万元—10万元	贫困或以下	无	临床医学	临床医学	全科医学	是	很满意	满意	基本满意	满意	3	3	不止1个	还算好
270	10	14	9	50	1	3	1	3	3	1	1	61	1	1	1	26	2	女	统考或推免博士	博士	北京大学医学部	1	北医三院	At home	2018年	2019年	2018	2	否	科研型	共青团员	非党员	市区	非农村	1万元—10万元	贫困或以下	无	临床医学	临床医学	内科	否	很满意	满意	基本满意	满意	5以上	6	不止1个	很好
953	11	7	14	33	0	3	1	3	2	1	0	68	2	1	1	23	1	女	统考或推免硕士	硕士	北京大学医学部	1	人民医院	At home	2018年	2018年	2018	2	否	临床型	中共党员（含预备党员）	党员	城镇	非农村	1万元—10万元	贫困或以下	无	临床医学	临床医学	妇产科学	是	基本满意	满意	基本满意	满意	2	2	不止1个	还算好
571	7	4	8	31	0	3	1	2	1	0	0	67	1	1	0	29	2	女	统考或推免博士	博士	北京协和医学院	2	协和医院	At home	2014年	2014年	2014	4	是	科研型	群众	非党员	农村	农村	1万元—10万元	贫困或以下	无	临床医学	临床医学	内科	否	基本满意	满意	基本满意	满意	3个	3	不止1个	很好
786	8	9	5	33	1	2	0	2	2	0	0	77	3	1	1	24	1	男	统考或推免硕士	硕士	北京大学医学部	1	北京医院	At home	2019级	2017年	2017	3	是	临床型	共青团员	非党员	市区	非农村	20万元—35万元	非贫困	无	临床医学	临床医学	内科学	否	很满意	满意	很满意	满意	5	5	不止1个	很好
391	9	9	8	31	0	3	1	2	2	0	0	73	2	1	1	28	2	男	统考或推免硕士	硕士	北京大学医学部	1	北医三院	At home	2017年	2017年	2017	3	是	临床型	中共党员（含预备党员）	党员	农村	农村	1万元—10万元	贫困或以下	无	临床医学	临床医学	外科学	否	很满意	满意	基本满意	满意	4	4	不止1个	很好
117	8	7	9	43	1	3	1	2	2	0	0	100	4	1	1	24	1	男	八年制	博士	北京大学医学部	1	北京医院	At home	2013年	2017年	2013	4	否	临床型	共青团员	非党员	城镇	非农村	10万元—20万元	非贫困	无	临床医学	临床医学	泌尿外科	否	基本满意	满意	基本满意	满意	5	5	不止1个	一般
271	8	7	9	41	1	3	1	2	2	0	0	87	4	1	1	29	2	女	统考或推免博士	博士	北京大学医学部	1	北医三院	At home	2018年	2018年	2018	2	否	科研型	中共党员（含预备党员）	党员	市区	非农村	1万元—10万元	贫困或以下	无	临床医学	临床医学	耳鼻咽喉科学	否	很满意	满意	很满意	满意	5以上	6	不止1个	很好
724	8	6	8	27	0	3	1	2	2	0	0	77	3	1	1	24	1	男	八年制	博士	北京大学医学部	1	北医三院	At home	2014年	2016年	2014	4	否	临床型	共青团员	非党员	市区	非农村	10万元—20万元	非贫困	无	临床医学	临床医学	外科学	否	很满意	满意	很满意	满意	5以上	6	不止1个	很好
635	9	11	9	25	0	3	1	2	3	0	1	82	3	1	1	25	1	男	统考或推免博士	博士	北京大学医学部	1	北京医院	At home	2017年	2018年	2017	3	是	科研型	共青团员	非党员	市区	非农村	20万元—35万元	非贫困	无	基础医学	非临床医学	医学生物化学与分子生物学	否	基本满意	满意	一般	不满意	4	4	不止1个	很好
607	9	8	5	37	1	2	0	2	2	0	0	79	3	1	1	26	2	女	统考或推免硕士	硕士	北京协和医学院	2	协和医院	At home	2019级	2019年	2019	1	否	科研型	中共党员（含预备党员）	党员	农村	农村	1万元—10万元	贫困或以下	无	药学	非临床医学	药物化学	否	很满意	满意	很满意	满意	2个	2	不止1个	还算好
57	9	7	6	48	1	2	0	2	2	0	0	95	4	1	1	25	1	女	统考或推免硕士	硕士	卫生部北京老年医学研究所	2	北京医院	In college	2017年	2017年	2017	3	是	科研型	群众	非党员	市区	非农村	10万元—20万元	非贫困	无	临床医学	临床医学	心血管内科	是	很满意	满意	很满意	满意	4	4	不止1个	很好
992	9	4	7	15	0	3	1	2	1	0	0	82	3	1	0	27	2	女	统考或推免博士	博士	北京协和医学院	2	协和医院	At home	2017年	2014年	2017	3	是	临床型	共青团员	非党员	农村	农村	1万元—10万元	贫困或以下	无	临床医学	临床医学	(空)	否	很满意	满意	很满意	满意	4个	4	不止1个	很好
958	9	7	10	34	1	3	1	2	2	0	0	74	2	1	1	23	1	女	统考或推免硕士	硕士	北京大学医学部	1	北大医院	At home	2019级	2019年	2019	1	否	临床型	中共党员（含预备党员）	党员	农村	农村	1万元—10万元	贫困或以下	无	临床医学	临床医学	皮肤性病学	否	基本满意	满意	很满意	满意	3	3	不止1个	很好
959	9	7	10	34	1	3	1	2	2	0	0	74	2	1	1	23	1	女	统考或推免硕士	硕士	北京大学医学部	1	北大医院	At home	2019级	2019年	2019	1	否	临床型	中共党员（含预备党员）	党员	农村	农村	1万元—10万元	贫困或以下	无	临床医学	临床医学	皮肤性病学	否	基本满意	满意	很满意	满意	3	3	不止1个	很好
255	9	7	15	36	1	3	1	2	2	0	0	59	1	1	1	25	1	女	统考或推免博士	博士	北京协和医学院	2	协和医院	At home	2017年	2017年	2017	3	是	科研型	共青团员	非党员	农村	农村	1万元—10万元	贫困或以下	无	临床医学	临床医学	病理学与病理生理学	否	基本满意	满意	基本满意	满意	4	4	不止1个	还算好
588	9	6	14	30	0	3	1	2	2	0	0	90	4	1	1	24	1	女	统考或推免硕士	硕士	北京协和医学院	2	协和医院	At home	2018年	2018年	2018	2	否	科研型	中共党员（含预备党员）	党员	农村	农村	1万元—10万元	贫困或以下	无	基础医学	非临床医学	病理学与病理生理学	是	基本满意	满意	基本满意	满意	3个	3	不止1个	还算好
947	9	5	11	43	1	3	1	2	2	0	0	70	2	1	1	25	1	女	统考或推免硕士	硕士	北京协和医学院	2	协和医院	At home	2018年	2018年	2018	2	否	临床型	共青团员	非党员	城镇	非农村	1万元—10万元	贫困或以下	无	中医学	非临床医学	中医外科学	否	很满意	满意	一般	不满意	4	4	不止1个	还算好
948	9	5	11	43	1	3	1	2	2	0	0	70	2	1	1	25	1	女	统考或推免硕士	硕士	北京协和医学院	2	协和医院	At home	2018年	2018年	2018	2	否	临床型	共青团员	非党员	城镇	非农村	1万元—10万元	贫困或以下	无	中医学	非临床医学	中医外科学	否	很满意	满意	一般	不满意	4	4	不止1个	还算好
247	9	7	7	36	1	3	1	2	2	0	0	69	2	1	1	26	2	女	统考或推免硕士	硕士	北京大学医学部	1	人民医院	At home	2019级	2019年	2019	1	否	临床型	共青团员	非党员	农村	农村	20万元—35万元	非贫困	无	临床医学	临床医学	急诊	是	基本满意	满意	一般	不满意	3	3	不止1个	还算好
471	9	7	7	44	1	3	1	2	2	0	0	72	2	1	1	23	1	女	统考或推免博士	博士	北京协和医学院	2	协和医院	In college	2019级	2019年	2019	1	否	科研型	中共党员（含预备党员）	党员	城镇	非农村	1万元—10万元	贫困或以下	无	生物学	非临床医学	生物化学与分子生物学	否	基本满意	满意	基本满意	满意	5个以上	6	不止1个	还算好
92	12	7	11	24	0	3	1	3	2	1	0	85	3	1	1	23	1	男	统考或推免硕士	硕士	卫生部北京老年医学研究所	2	北京医院	In college	2019级	2019年	2019	1	否	科研型	群众	非党员	城镇	非农村	20万元—35万元	非贫困	无	基础医学	非临床医学	老年医学	是	基本满意	满意	基本满意	满意	1	1	1个	很好
351	12	7	8	43	1	3	1	3	2	1	0	58	1	1	1	26	2	女	八年制	博士	北京大学医学部	1	北医三院	In college	2017年	2017年	2017	3	否	临床型	群众	非党员	农村	农村	1万元—10万元	贫困或以下	无	临床医学	临床医学	临床医学	否	一般	不满意	一般	不满意	2	2	不止1个	一般
352	12	7	8	43	1	3	1	3	2	1	0	58	1	1	1	26	2	女	八年制	博士	北京大学医学部	1	北医三院	In college	2017年	2017年	2017	3	否	临床型	群众	非党员	农村	农村	1万元—10万元	贫困或以下	无	临床医学	临床医学	临床医学	否	一般	不满意	一般	不满意	4	4	不止1个	一般
394	13	14	13	40	1	3	1	3	3	1	1	66	1	1	1	26	2	女	统考或推免硕士	硕士	北京大学医学部	1	北医三院	At home	2017年	2017年	2017	3	是	临床型	共青团员	非党员	农村	农村	1万元—10万元	贫困或以下	无	临床医学	临床医学	外科学	否	一般	不满意	一般	不满意	1	1	1个	一般
763	7	5	0	30	0	1	0	2	2	0	0	81	3	1	1	27	2	女	统考或推免硕士	硕士	北京协和医学院	2	北京医院	At home	2017年	2017年	2017	3	是	临床型	共青团员	非党员	城镇	非农村	10万元—20万元	非贫困	无	临床医学	临床医学	肿瘤学	是	很满意	满意	基本满意	满意	3	3	不止1个	很好
478	7	8	6	24	0	2	0	2	2	0	0	56	1	1	1	26	2	女	统考或推免硕士	硕士	北京协和医学院	2	肿瘤医院	At home	2018年	2018年	2018	2	否	科研型	共青团员	非党员	农村	农村	1万元—10万元	贫困或以下	无	预防医学	非临床医学	流行病与卫生统计学	否	基本满意	满意	一般	不满意	4个	4	不止1个	还算好
415	9	11	12	36	1	3	1	2	3	0	1	81	3	1	1	24	1	女	统考或推免硕士	硕士	北京协和医学院	2	北京医院	At home	2018年	2018年	2018	2	否	临床型	共青团员	非党员	市区	非农村	1万元—10万元	贫困或以下	无	临床医学	临床医学	内科学	是	基本满意	满意	基本满意	满意	5以上	6	不止1个	还算好
556	11	12	10	26	0	3	1	3	3	1	1	78	3	1	1	27	2	女	八年制	博士	北京协和医学院	2	协和医院	At home	2011年	2016年	2012	4	是	临床型	共青团员	非党员	城镇	非农村	35万元—60万元	非贫困	无	临床医学	临床医学	临床医学	否	一般	不满意	一般	不满意	5个以上	6	不止1个	还算好
685	8	6	12	38	1	3	1	2	2	0	0	93	4	1	1	27	2	男	统考或推免硕士	硕士	北京大学医学部	1	北大医院	At home	2017年	2018年	2018	2	否	科研型	中共党员（含预备党员）	党员	农村	农村	10万元—20万元	非贫困	有	临床医学	临床医学	胃肠外科	是	基本满意	满意	基本满意	满意	2	2	不止1个	很好
473	9	13	15	43	1	3	1	2	3	0	1	68	2	1	1	23	1	女	统考或推免博士	博士	北京协和医学院	2	协和医院	At home	2019级	2019年	2019	1	否	科研型	中共党员（含预备党员）	党员	城镇	非农村	1万元—10万元	贫困或以下	无	药学	非临床医学	微生物与生化药学	否	基本满意	满意	一般	不满意	5个以上	6	不止1个	还算好
574	8	21	16	41	1	3	1	2	4	0	1	64	1	1	1	28	2	女	统考或推免博士	博士	北京协和医学院	2	协和医院	At home	2017年	2017年	2017	3	是	科研型	中共党员（含预备党员）	党员	市区	非农村	1万元—10万元	贫困或以下	无	基础医学	非临床医学	免疫学	是	基本满意	满意	基本满意	满意	5个	5	不止1个	还算好
575	8	21	16	41	1	3	1	2	4	0	1	64	1	1	1	28	2	女	统考或推免博士	博士	北京协和医学院	2	协和医院	At home	2017年	2017年	2017	3	是	科研型	中共党员（含预备党员）	党员	市区	非农村	1万元—10万元	贫困或以下	无	基础医学	非临床医学	免疫学	是	基本满意	满意	基本满意	满意	5个	5	不止1个	还算好
477	10	7	9	34	1	3	1	3	2	1	0	79	3	1	1	26	2	男	统考或推免硕士	硕士	北京协和医学院	2	协和医院	At home	2017年	2017年	2017	3	是	科研型	中共党员（含预备党员）	党员	农村	农村	1万元以下	贫困或以下	无	生物学	非临床医学	细胞生物学	否	很满意	满意	很满意	满意	4个	4	不止1个	很好
322	11	7	12	42	1	3	1	3	2	1	0	63	1	1	1	24	1	女	统考或推免硕士	硕士	北京大学医学部	1	人民医院	At home	2018年	2018年	2018	2	否	科研型	共青团员	非党员	城镇	非农村	1万元—10万元	贫困或以下	无	其他	非临床医学	眼视光学	是	一般	不满意	一般	不满意	4	4	不止1个	一般
671	11	8	14	35	1	3	1	3	2	1	0	68	2	1	1	25	1	男	统考或推免硕士	硕士	北京大学医学部	1	北大医院	At home	2017年	2017年	2017	3	是	科研型	共青团员	非党员	市区	非农村	20万元—35万元	非贫困	无	临床医学	临床医学	内科学	否	很满意	满意	基本满意	满意	3	3	不止1个	还算好
746	12	13	14	43	1	3	1	3	3	1	1	62	1	1	1	29	2	女	统考或推免博士	博士	北京协和医学院	2	肿瘤医院	In college	2018年	2018年	2018	2	否	临床型	群众	非党员	农村	农村	20万元—35万元	非贫困	有	临床医学	临床医学	肿瘤学	是	基本满意	满意	基本满意	满意	5个	5	不止1个	一般
481	12	13	14	31	0	3	1	3	3	1	1	69	2	1	1	25	1	女	统考或推免硕士	硕士	北京协和医学院	2	肿瘤医院	In college	2018年	2018年	2018	2	否	科研型	共青团员	非党员	城镇	非农村	1万元以下	贫困或以下	无	预防医学	非临床医学	流行病与卫生统计	否	基本满意	满意	基本满意	满意	3个	3	不止1个	还算好
299	11	6	7	32	0	3	1	3	2	1	0	70	2	1	1	27	2	女	统考或推免硕士	硕士	北京协和医学院	2	协和医院	In college	2017年	2017年	2017	3	是	科研型	共青团员	非党员	农村	农村	1万元—10万元	贫困或以下	无	生物学	非临床医学	生物化学与分子生物学	否	很满意	满意	很满意	满意	2	2	不止1个	一般
878	5	6	8	19	0	3	1	2	2	0	0	70	2	1	1	24	1	女	统考或推免硕士	硕士	北京大学医学部	1	北医三院	At home	2018年	2018年	2018	2	否	科研型	中共党员（含预备党员）	党员	城镇	非农村	1万元—10万元	贫困或以下	无	临床医学	临床医学	肿瘤学	是	基本满意	满意	一般	不满意	5以上	6	不止1个	不太好
782	6	2	7	29	0	3	1	2	1	0	0	78	3	1	0	26	2	男	统考或推免硕士	硕士	北京大学医学部	1	人民医院	At home	2017年	2017年	2017	3	是	临床型	中共党员（含预备党员）	党员	城镇	非农村	10万元—20万元	非贫困	无	临床医学	临床医学	内科学	是	基本满意	满意	基本满意	满意	3	3	不止1个	很好
929	6	2	5	32	0	2	0	2	1	0	0	93	4	1	0	25	1	女	统考或推免硕士	硕士	北京大学医学部	1	北京医院	At home	2017年	2017年	2017	3	是	临床型	中共党员（含预备党员）	党员	城镇	非农村	1万元—10万元	贫困或以下	无	临床医学	临床医学	麻醉学	是	很满意	满意	很满意	满意	1	1	1个	很好
161	6	6	7	35	1	3	1	2	2	0	0	74	2	1	1	29	2	男	统考或推免博士	博士	北京协和医学院	2	北京医院	In college	2019级	2019年	2019	1	否	临床型	群众	非党员	市区	非农村	10万元—20万元	非贫困	无	临床医学	临床医学	影像医学与核医学	否	基本满意	满意	基本满意	满意	3	3	不止1个	很好
432	7	5	7	26	0	3	1	2	2	0	0	84	3	1	1	25	1	男	统考或推免硕士	硕士	北京大学医学部	1	北京医院	At home	2018年	2018年	2018	2	否	临床型	共青团员	非党员	城镇	非农村	1万元—10万元	贫困或以下	无	临床医学	临床医学	眼科学	是	很满意	满意	很满意	满意	2	2	不止1个	很好
578	7	7	2	34	1	1	0	2	2	0	0	74	2	1	1	23	1	女	统考或推免博士	博士	北京协和医学院	2	协和医院	At home	2019级	2019年	2019	1	否	科研型	中共党员（含预备党员）	党员	农村	农村	1万元—10万元	贫困或以下	无	临床医学	临床医学	(空)	否	基本满意	满意	基本满意	满意	5个以上	6	不止1个	一般
136	6	7	9	29	0	3	1	2	2	0	0	100	4	1	1	28	2	女	统考或推免博士	博士	北京协和医学院	2	北京医院	At home	2017年	2017年	2017	3	是	临床型	群众	非党员	市区	非农村	10万元—20万元	非贫困	无	临床医学	临床医学	内科学	否	基本满意	满意	基本满意	满意	3	3	不止1个	很好
461	7	7	7	40	1	3	1	2	2	0	0	77	3	1	1	25	1	女	统考或推免硕士	硕士	北京大学医学部	1	北医三院	At home	2019级	2019年	2019	1	否	临床型	共青团员	非党员	城镇	非农村	1万元—10万元	贫困或以下	无	临床医学	临床医学	皮肤病与性病学	否	基本满意	满意	一般	不满意	2	2	不止1个	一般
55	7	5	11	23	0	3	1	2	2	0	0	87	4	1	1	26	2	男	统考或推免硕士	硕士	卫生部北京老年医学研究所	2	北京医院	In college	2017年	2017年	2017	3	是	科研型	中共党员（含预备党员）	党员	农村	农村	10万元—20万元	非贫困	无	临床医学	临床医学	老年医学	是	很满意	满意	基本满意	满意	3	3	不止1个	很好
266	7	5	13	32	0	3	1	2	2	0	0	77	3	1	1	30	2	女	统考或推免博士	博士	北京协和医学院	2	北京医院	At home	2018年	2018年	2018	2	否	科研型	中共党员（含预备党员）	党员	农村	农村	1万元以下	贫困或以下	无	临床医学	临床医学	内科学	是	基本满意	满意	基本满意	满意	4	4	不止1个	一般
785	7	7	13	35	1	3	1	2	2	0	0	67	1	1	1	26	2	男	统考或推免硕士	硕士	北京大学医学部	1	人民医院	At home	2017年	2017年	2017	3	是	临床型	中共党员（含预备党员）	党员	市区	非农村	20万元—35万元	非贫困	无	临床医学	临床医学	内科学	否	基本满意	满意	基本满意	满意	5	5	不止1个	还算好
804	8	5	11	31	0	3	1	2	2	0	0	78	3	1	1	27	2	女	统考或推免硕士	硕士	北京大学医学部	1	人民医院	At home	2018年	2018年	2018	2	否	临床型	群众	非党员	市区	非农村	35万元—60万元	非贫困	无	临床医学	临床医学	眼科	否	基本满意	满意	基本满意	满意	3	3	不止1个	很好
805	8	5	11	31	0	3	1	2	2	0	0	78	3	1	1	27	2	女	统考或推免硕士	硕士	北京大学医学部	1	人民医院	At home	2018年	2018年	2018	2	否	临床型	群众	非党员	市区	非农村	35万元—60万元	非贫困	无	临床医学	临床医学	眼科	否	基本满意	满意	基本满意	满意	3	3	不止1个	很好
296	8	5	10	27	0	3	1	2	2	0	0	87	4	1	1	25	1	女	统考或推免硕士	硕士	卫生部北京老年医学研究所	2	北京医院	In college	2017年	2017年	2017	3	是	科研型	共青团员	非党员	农村	农村	1万元—10万元	贫困或以下	无	基础医学	非临床医学	老年医学	是	很满意	满意	很满意	满意	3	3	不止1个	很好
468	8	12	13	31	0	3	1	2	3	0	1	73	2	1	1	25	1	女	统考或推免博士	博士	北京协和医学院	2	肿瘤医院	In college	2018年	2018年	2018	2	否	科研型	共青团员	非党员	农村	农村	1万元—10万元	贫困或以下	无	预防医学	非临床医学	(空)	否	基本满意	满意	基本满意	满意	5个以上	6	不止1个	很好
850	9	7	9	27	0	3	1	2	2	0	0	65	1	1	1	29	2	女	统考或推免博士	博士	北京大学医学部	1	北大医院	At home	2018年	2018年	2018	2	否	科研型	中共党员（含预备党员）	党员	农村	农村	1万元—10万元	贫困或以下	无	临床医学	临床医学	眼科学	否	基本满意	满意	基本满意	满意	5以上	6	不止1个	一般
851	9	7	9	27	0	3	1	2	2	0	0	65	1	1	1	29	2	女	统考或推免博士	博士	北京大学医学部	1	北大医院	At home	2018年	2018年	2018	2	否	科研型	中共党员（含预备党员）	党员	农村	农村	1万元—10万元	贫困或以下	无	临床医学	临床医学	眼科学	否	基本满意	满意	基本满意	满意	5以上	6	不止1个	一般
852	9	7	9	27	0	3	1	2	2	0	0	65	1	1	1	29	2	女	统考或推免博士	博士	北京大学医学部	1	北大医院	At home	2018年	2018年	2018	2	否	科研型	中共党员（含预备党员）	党员	农村	农村	1万元—10万元	贫困或以下	无	临床医学	临床医学	眼科学	否	基本满意	满意	基本满意	满意	5以上	6	不止1个	一般
531	9	6	6	27	0	2	0	2	2	0	0	101	4	1	1	27	2	女	统考或推免博士	博士	北京协和医学院	2	协和医院	At home	2016年	2016年	2016	4	否	科研型	共青团员	非党员	农村	农村	20万元—35万元	非贫困	无	生物学	非临床医学	遗传学	否	基本满意	满意	基本满意	满意	5个以上	6	不止1个	还算好
194	9	12	11	41	1	3	1	2	3	0	1	81	3	1	1	24	1	女	统考或推免硕士	硕士	北京协和医学院	2	北京医院	At home	2019级	2017年	2017	3	是	临床型	共青团员	非党员	市区	非农村	35万元—60万元	非贫困	无	临床医学	临床医学	内科学（肿瘤学）	是	基本满意	满意	基本满意	满意	3	3	不止1个	很好
909	9	7	8	36	1	3	1	2	2	0	0	69	2	1	1	28	2	女	统考或推免博士	博士	北京大学医学部	1	人民医院	At home	2017年	2014年	2017	3	是	临床型	中共党员（含预备党员）	党员	市区	非农村	1万元以下	贫困或以下	无	临床医学	临床医学	皮肤性病学	否	基本满意	满意	基本满意	满意	5以上	6	不止1个	很好
910	9	7	8	36	1	3	1	2	2	0	0	69	2	1	1	28	2	女	统考或推免博士	博士	北京大学医学部	1	人民医院	At home	2017年	2014年	2017	3	是	临床型	中共党员（含预备党员）	党员	市区	非农村	1万元以下	贫困或以下	无	临床医学	临床医学	皮肤性病学	否	基本满意	满意	基本满意	满意	5以上	6	不止1个	很好
899	10	7	11	46	1	3	1	3	2	1	0	66	1	1	1	22	1	女	八年制	博士	北京大学医学部	1	北医三院	At home	2016年	2019年	2016	4	否	临床型	共青团员	非党员	市区	非农村	1万元—10万元	贫困或以下	无	临床医学	临床医学	临床八年制	否	基本满意	满意	基本满意	满意	4	4	不止1个	还算好
906	10	7	11	46	1	3	1	3	2	1	0	66	1	1	1	22	1	女	八年制	博士	北京大学医学部	1	北医三院	At home	2016年	2019年	2019	1	否	临床型	共青团员	非党员	市区	非农村	1万元—10万元	贫困或以下	无	临床医学	临床医学	临床八年制	否	基本满意	满意	基本满意	满意	1	1	1个	还算好
907	10	7	11	46	1	3	1	3	2	1	0	66	1	1	1	22	1	女	八年制	博士	北京大学医学部	1	北医三院	At home	2016年	2019年	2019	1	否	临床型	共青团员	非党员	市区	非农村	1万元—10万元	贫困或以下	无	临床医学	临床医学	临床八年制	否	基本满意	满意	基本满意	满意	1	1	1个	还算好
496	10	12	11	35	1	3	1	3	3	1	1	85	3	1	1	30	2	男	统考或推免博士	博士	北京协和医学院	2	肿瘤医院	At home	2018年	2015年	2018	2	否	临床型	群众	非党员	城镇	非农村	1万元—10万元	贫困或以下	无	临床医学	临床医学	外科学-结直肠外科	否	很满意	满意	很满意	满意	5个以上	6	不止1个	很好
798	11	8	9	47	1	3	1	3	2	1	0	92	4	1	1	24	1	女	统考或推免硕士	硕士	北京大学医学部	1	北大医院	At home	2018年	2018年	2018	2	否	临床型	共青团员	非党员	市区	非农村	35万元—60万元	非贫困	有	临床医学	临床医学	皮肤科	否	基本满意	满意	很满意	满意	5以上	6	不止1个	很好
98	9	9	16	32	0	3	1	2	2	0	0	72	2	1	1	23	1	女	统考或推免硕士	硕士	北京大学医学部	1	北大医院	At home	2019级	2019年	2019	1	否	科研型	共青团员	非党员	城镇	非农村	10万元—20万元	非贫困	无	临床医学	临床医学	妇产科学	是	一般	不满意	一般	不满意	3	3	不止1个	一般
99	9	9	16	32	0	3	1	2	2	0	0	72	2	1	1	23	1	女	统考或推免硕士	硕士	北京大学医学部	1	北大医院	At home	2019级	2019年	2019	1	否	科研型	共青团员	非党员	城镇	非农村	10万元—20万元	非贫困	无	临床医学	临床医学	妇产科学	是	一般	不满意	一般	不满意	3	3	不止1个	一般
100	9	9	16	32	0	3	1	2	2	0	0	72	2	1	1	23	1	女	统考或推免硕士	硕士	北京大学医学部	1	北大医院	At home	2019级	2019年	2019	1	否	科研型	共青团员	非党员	城镇	非农村	10万元—20万元	非贫困	无	临床医学	临床医学	妇产科学	是	一般	不满意	一般	不满意	3	3	不止1个	一般
712	9	1	7	31	0	3	1	2	1	0	0	91	4	1	0	23	1	女	统考或推免硕士	硕士	北京协和医学院	2	协和医院	At home	2019级	2019年	2019	1	否	科研型	共青团员	非党员	城镇	非农村	10万元—20万元	非贫困	有	临床医学	临床医学	内科学	否	很满意	满意	很满意	满意	2个	2	不止1个	还算好
144	9	7	12	32	0	3	1	2	2	0	0	63	1	1	1	27	2	女	统考或推免博士	博士	北京协和医学院	2	协和医院	At home	2013年	2018年	2018	2	否	临床型	共青团员	非党员	城镇	非农村	10万元—20万元	非贫困	无	护理学	非临床医学	护理	是	基本满意	满意	基本满意	满意	3个	3	不止1个	还算好
943	10	7	13	35	1	3	1	3	2	1	0	72	2	1	1	28	2	男	统考或推免硕士	硕士	北京协和医学院	2	协和医院	At home	2018年	2018年	2018	2	否	临床型	群众	非党员	农村	农村	1万元—10万元	贫困或以下	无	临床医学	临床医学	精神医学	是	很满意	满意	很满意	满意	3	3	不止1个	很好
755	10	5	14	30	0	3	1	3	2	1	0	83	3	1	1	26	2	男	统考或推免博士	博士	北京协和医学院	2	北京医院	At home	2019级	2016年	2019	1	否	临床型	中共党员（含预备党员）	党员	城镇	非农村	10万元—20万元	非贫困	无	临床医学	临床医学	外科学-泌尿外科	否	很满意	满意	很满意	满意	5以上	6	不止1个	很好
80	13	13	14	35	1	3	1	3	3	1	1	60	1	1	1	27	2	女	统考或推免硕士	硕士	北京协和医学院	2	肿瘤医院	At home	2018年	2018年	2018	2	否	科研型	中共党员（含预备党员）	党员	城镇	非农村	10万元—20万元	非贫困	无	预防医学	非临床医学	流行病与卫生统计学	否	基本满意	满意	基本满意	满意	5个	5	不止1个	很不好
61	13	9	14	33	0	3	1	3	2	1	0	54	1	1	1	28	2	女	统考或推免硕士	硕士	北京大学医学部	1	北大医院	At home	2017年	2017年	2017	3	是	科研型	中共党员（含预备党员）	党员	市区	非农村	10万元—20万元	非贫困	无	临床医学	临床医学	内科学	否	很满意	满意	基本满意	满意	5以上	6	不止1个	还算好
10	10	2	8	32	0	3	1	3	1	1	0	73	2	1	0	25	1	女	统考或推免博士	博士	北京协和医学院	2	北京医院	At home	2017年	2018年	2017	3	是	科研型	共青团员	非党员	市区	非农村	10万元—20万元	非贫困	有	临床医学	临床医学	临床检验诊断学	否	很满意	满意	很满意	满意	5以上	6	不止1个	很好
9	6	5	8	10	0	3	1	2	2	0	0	79	3	1	1	26	2	女	统考或推免博士	博士	北京大学医学部	1	北京医院	At home	2016年	2017年	2017	3	是	科研型	共青团员	非党员	市区	非农村	20万元—35万元	非贫困	无	临床医学	临床医学	临床检验诊断学	否	基本满意	满意	基本满意	满意	5以上	6	不止1个	一般
469	8	12	3	57	1	1	0	2	3	0	1	54	1	1	1	23	1	女	统考或推免博士	博士	北京协和医学院	2	协和医院	At home	2019级	2019年	2019	1	否	科研型	共青团员	非党员	农村	农村	1万元—10万元	贫困或以下	无	基础医学	非临床医学	放射医学	否	不太满意	不满意	不太满意	不满意	5个以上	6	不止1个	一般
860	9	8	15	37	1	3	1	2	2	0	0	56	1	1	1	26	2	女	统考或推免硕士	硕士	卫生部北京老年医学研究所	2	北京医院	In college	2017年	2017年	2017	3	是	科研型	共青团员	非党员	城镇	非农村	1万元—10万元	贫困或以下	无	临床医学	临床医学	老年医学	是	一般	不满意	一般	不满意	3	3	不止1个	还算好
256	10	8	10	30	0	3	1	3	2	1	0	78	3	1	1	34	2	男	统考或推免博士	博士	北京大学医学部	1	北大医院	At home	2017年	2017年	2017	3	是	科研型	中共党员（含预备党员）	党员	市区	非农村	1万元—10万元	贫困或以下	无	临床医学	临床医学	皮肤病	否	很满意	满意	很满意	满意	3	3	不止1个	很好
480	11	10	12	34	1	3	1	3	3	1	1	65	1	1	1	25	1	女	统考或推免硕士	硕士	北京协和医学院	2	肿瘤医院	In college	2018年	2018年	2018	2	否	科研型	共青团员	非党员	城镇	非农村	1万元—10万元	贫困或以下	无	预防医学	非临床医学	流行病与卫生统计	否	基本满意	满意	基本满意	满意	3个	3	不止1个	还算好
747	13	11	13	22	0	3	1	3	3	1	1	59	1	1	1	28	2	女	统考或推免博士	博士	北京大学医学部	1	人民医院	At home	2018年	2015年	2018	2	否	临床型	中共党员（含预备党员）	党员	市区	非农村	10万元—20万元	非贫困	有	临床医学	临床医学	麻醉学	否	基本满意	满意	一般	不满意	5以上	6	不止1个	一般
905	15	12	16	60	1	3	1	3	3	1	1	51	1	1	1	25	1	女	八年制	博士	北京大学医学部	1	北医三院	At home	2013年	2019年	2019	1	否	临床型	共青团员	非党员	城镇	非农村	1万元以下	贫困或以下	无	临床医学	临床医学	妇产科学	否	基本满意	满意	基本满意	满意	5以上	6	不止1个	一般
235	12	11	8	45	1	3	1	3	3	1	1	56	1	1	1	25	1	女	统考或推免硕士	硕士	北京大学医学部	1	北大医院	At home	2019级	2019年	2019	1	否	临床型	共青团员	非党员	市区	非农村	10万元—20万元	非贫困	无	临床医学	临床医学	临床专硕	是	基本满意	满意	一般	不满意	2	2	不止1个	很好
236	12	11	8	45	1	3	1	3	3	1	1	56	1	1	1	25	1	女	统考或推免硕士	硕士	北京大学医学部	1	北大医院	At home	2019级	2019年	2019	1	否	临床型	共青团员	非党员	市区	非农村	10万元—20万元	非贫困	无	临床医学	临床医学	临床专硕	是	基本满意	满意	一般	不满意	2	2	不止1个	很好
939	11	14	15	37	1	3	1	3	3	1	1	79	3	1	1	25	1	女	统考或推免硕士	硕士	北京大学医学部	1	人民医院	At home	2017年	2017年	2017	3	是	临床型	中共党员（含预备党员）	党员	城镇	非农村	1万元—10万元	贫困或以下	无	临床医学	临床医学	皮肤与性病科	是	基本满意	满意	很满意	满意	3	3	不止1个	还算好
16	12	14	23	28	0	3	1	3	3	1	1	71	2	1	1	28	2	男	统考或推免博士	博士	北京大学医学部	1	北医三院	At home	2017年	2017年	2017	3	是	科研型	中共党员（含预备党员）	党员	农村	农村	10万元—20万元	非贫困	无	临床医学	临床医学	心血管病学	否	很满意	满意	很满意	满意	5以上	6	不止1个	还算好
218	13	15	12	25	0	3	1	3	4	1	1	59	1	1	1	24	1	男	统考或推免硕士	硕士	北京大学医学部	1	人民医院	In college	2018年	2018年	2018	2	否	临床型	中共党员（含预备党员）	党员	市区	非农村	10万元—20万元	非贫困	无	临床医学	临床医学	核医学	是	基本满意	满意	很满意	满意	3	3	不止1个	还算好
470	13	11	13	39	1	3	1	3	3	1	1	67	1	1	1	22	1	女	统考或推免博士	博士	北京协和医学院	2	协和医院	At home	2019级	2019年	2019	1	否	科研型	共青团员	非党员	城镇	非农村	1万元—10万元	贫困或以下	无	预防医学	非临床医学	流行病与卫生统计	否	基本满意	满意	基本满意	满意	5个以上	6	不止1个	还算好
508	13	13	20	36	1	3	1	3	3	1	1	95	4	1	1	27	2	女	统考或推免硕士	硕士	北京协和医学院	2	肿瘤医院	At home	2013年	2013年	2018	2	否	临床型	中共党员（含预备党员）	党员	城镇	非农村	1万元—10万元	贫困或以下	无	临床医学	临床医学	临床病理学	否	很满意	满意	很满意	满意	1个	1	1个	很好
547	13	7	13	27	0	3	1	3	2	1	0	67	1	1	1	23	1	男	统考或推免硕士	硕士	北京协和医学院	2	协和医院	At home	2019级	2018年	2019	1	否	科研型	共青团员	非党员	城镇	非农村	10万元—20万元	非贫困	无	临床医学	临床医学	医学检验技术	否	基本满意	满意	基本满意	满意	5个以上	6	不止1个	很好
545	14	7	13	37	1	3	1	3	2	1	0	78	3	1	1	25	1	女	统考或推免硕士	硕士	北京协和医学院	2	协和医院	In college	2018年	2018年	2018	2	否	科研型	共青团员	非党员	城镇	非农村	10万元—20万元	非贫困	无	基础医学	非临床医学	免疫学	是	很满意	满意	很满意	满意	5个以上	6	不止1个	很好
458	16	7	13	45	1	3	1	3	2	1	0	60	1	1	1	25	1	女	统考或推免硕士	硕士	北京大学医学部	1	北医三院	In college	2019级	2019年	2019	1	否	临床型	共青团员	非党员	农村	农村	1万元—10万元	贫困或以下	无	临床医学	临床医学	全科医学	是	基本满意	满意	基本满意	满意	3	3	不止1个	还算好
97	11	5	11	31	0	3	1	3	2	1	0	70	2	1	1	22	1	女	统考或推免硕士	硕士	北京协和医学院	2	协和医院	At home	2019级	2019年	2019	1	否	科研型	共青团员	非党员	市区	非农村	20万元—35万元	非贫困	无	生物学	非临床医学	细胞生物学	否	基本满意	满意	基本满意	满意	3个	3	不止1个	还算好
242	13	9	13	31	0	3	1	3	2	1	0	82	3	1	1	24	1	女	统考或推免硕士	硕士	北京大学医学部	1	北医三院	At home	2019级	2019年	2019	1	否	临床型	共青团员	非党员	市区	非农村	10万元—20万元	非贫困	无	临床医学	临床医学	内科学	否	一般	不满意	基本满意	满意	5以上	6	不止1个	还算好
41	10	12	15	44	1	3	1	3	3	1	1	91	4	1	1	28	2	男	统考或推免博士	博士	北京大学医学部	1	北医三院	At home	2019级	2019年	2019	1	否	科研型	中共党员（含预备党员）	党员	市区	非农村	35万元—60万元	非贫困	无	临床医学	临床医学	妇产科学	否	很满意	满意	很满意	满意	5以上	6	不止1个	很好
492	15	10	15	42	1	3	1	3	3	1	1	71	2	1	1	25	1	男	统考或推免博士	博士	北京协和医学院	2	肿瘤医院	At home	2014年	2018年	2018	2	否	临床型	共青团员	非党员	农村	农村	1万元—10万元	贫困或以下	有	生物学	非临床医学	医学生物学	是	很满意	满意	一般	不满意	3个	3	不止1个	一般
230	11	14	8	28	0	3	1	3	3	1	1	80	3	1	1	24	1	女	统考或推免硕士	硕士	北京协和医学院	2	北京医院	At home	2019级	2019年	2019	1	否	临床型	群众	非党员	城镇	非农村	10万元—20万元	非贫困	有	临床医学	临床医学	肿瘤学	否	很满意	满意	很满意	满意	3	3	不止1个	很好
414	13	10	16	28	0	3	1	3	3	1	1	79	3	1	1	26	2	女	统考或推免硕士	硕士	北京协和医学院	2	北京医院	In college	2018年	2018年	2018	2	否	临床型	共青团员	非党员	市区	非农村	1万元—10万元	贫困或以下	有	临床医学	临床医学	内科学	是	很满意	满意	很满意	满意	4	4	不止1个	很好
732	16	14	15	40	1	3	1	3	3	1	1	58	1	1	1	26	2	女	统考或推免博士	博士	北京协和医学院	2	肿瘤医院	At home	2017年	2017年	2017	3	是	临床型	中共党员（含预备党员）	党员	城镇	非农村	35万元—60万元	非贫困	无	临床医学	临床医学	妇产科	否	基本满意	满意	不太满意	不满意	4个	4	不止1个	一般
387	16	14	18	38	1	3	1	3	3	1	1	70	2	1	1	28	2	女	统考或推免硕士	硕士	北京大学医学部	1	北医三院	At home	2017年	2017年	2017	3	是	临床型	群众	非党员	农村	农村	1万元—10万元	贫困或以下	无	药学	非临床医学	临床药学	否	很满意	满意	很满意	满意	5以上	6	不止1个	一般
634	10	7	9	37	1	3	1	3	2	1	0	56	1	1	1	30	2	女	统考或推免博士	博士	北京大学医学部	1	北大医院	At home	2017年	2018年	2017	3	是	科研型	中共党员（含预备党员）	党员	农村	农村	20万元—35万元	非贫困	无	临床医学	临床医学	麻醉学	否	基本满意	满意	基本满意	满意	5以上	6	不止1个	还算好
656	10	8	11	37	1	3	1	3	2	1	0	78	3	1	1	32	2	女	统考或推免博士	博士	北京协和医学院	2	肿瘤医院	At home	2019级	2019年	2019	1	否	科研型	群众	非党员	市区	非农村	10万元—20万元	非贫困	无	预防医学	非临床医学	流行病与卫生统计	否	很满意	满意	基本满意	满意	5个以上	6	不止1个	很好
657	10	8	11	37	1	3	1	3	2	1	0	78	3	1	1	32	2	女	统考或推免博士	博士	北京协和医学院	2	肿瘤医院	At home	2019级	2019年	2019	1	否	科研型	群众	非党员	市区	非农村	10万元—20万元	非贫困	无	预防医学	非临床医学	流行病与卫生统计	否	很满意	满意	基本满意	满意	5个以上	6	不止1个	很好
720	9	5	10	48	1	3	1	2	2	0	0	73	2	1	1	25	1	男	八年制	博士	北京大学医学部	1	北医三院	At home	2013年	2016年	2013	4	否	临床型	共青团员	非党员	市区	非农村	10万元—20万元	非贫困	无	临床医学	临床医学	耳鼻咽喉科学	否	一般	不满意	一般	不满意	5以上	6	不止1个	还算好
426	10	8	8	49	1	3	1	3	2	1	0	58	1	1	1	26	2	女	统考或推免硕士	硕士	北京大学医学部	1	北大医院	At home	2018年	2018年	2018	2	否	临床型	共青团员	非党员	农村	农村	1万元—10万元	贫困或以下	无	临床医学	临床医学	影像医学与核医学	是	基本满意	满意	基本满意	满意	2	2	不止1个	还算好
503	9	9	7	23	0	3	1	2	2	0	0	85	3	1	1	26	2	男	统考或推免硕士	硕士	北京协和医学院	2	肿瘤医院	In college	2017年	2017年	2017	3	是	临床型	群众	非党员	农村	农村	1万元—10万元	贫困或以下	无	临床医学	临床医学	肿瘤外科学	否	一般	不满意	一般	不满意	5个	5	不止1个	一般
997	12	9	9	38	1	3	1	3	2	1	0	72	2	1	1	22	1	男	统考或推免硕士	硕士	北京协和医学院	2	肿瘤医院	At home	2017年	2017年	2017	3	是	临床型	共青团员	非党员	城镇	非农村	1万元—10万元	贫困或以下	有	中医学	非临床医学	针灸推拿学	否	很满意	满意	很满意	满意	2个	2	不止1个	很好
874	9	5	15	30	0	3	1	2	2	0	0	77	3	1	1	28	2	女	统考或推免硕士	硕士	北京大学医学部	1	北京医院	At home	2017年	2018年	2018	2	否	科研型	中共党员（含预备党员）	党员	农村	农村	1万元—10万元	贫困或以下	无	临床医学	临床医学	临床医学	是	基本满意	满意	基本满意	满意	3	3	不止1个	还算好
778	10	8	9	36	1	3	1	3	2	1	0	66	1	1	1	26	2	女	统考或推免硕士	硕士	北京大学医学部	1	人民医院	At home	2017年	2017年	2017	3	是	临床型	群众	非党员	市区	非农村	10万元—20万元	非贫困	无	临床医学	临床医学	皮肤性病学	否	基本满意	满意	基本满意	满意	2	2	不止1个	很好
986	12	10	5	44	1	2	0	3	3	1	1	73	2	1	1	23	1	男	统考或推免硕士	硕士	北京协和医学院	2	协和医院	In college	2019级	2019年	2019	1	否	科研型	中共党员（含预备党员）	党员	农村	农村	1万元以下	贫困或以下	无	基础医学	非临床医学	比较医学	否	很满意	满意	很满意	满意	2个	2	不止1个	很好
282	14	7	8	27	0	3	1	3	2	1	0	61	1	1	1	25	1	女	统考或推免博士	博士	北京大学医学部	1	北医三院	At home	2019级	2019年	2019	1	否	科研型	群众	非党员	农村	农村	1万元—10万元	贫困或以下	无	临床医学	临床医学	医学影像技术学	否	基本满意	满意	一般	不满意	3	3	不止1个	还算好
542	12	7	13	37	1	3	1	3	2	1	0	74	2	1	1	30	2	男	统考或推免硕士	硕士	北京协和医学院	2	协和医院	At home	2015年	2018年	2018	2	否	科研型	中共党员（含预备党员）	党员	农村	农村	10万元—20万元	非贫困	有	基础医学	非临床医学	生物化学与分子生物学	否	基本满意	满意	基本满意	满意	5个以上	6	不止1个	很好
976	12	7	8	38	1	3	1	3	2	1	0	68	2	1	1	29	2	男	统考或推免硕士	硕士	北京协和医学院	2	协和医院	At home	2014年	2017年	2017	3	是	科研型	中共党员（含预备党员）	党员	农村	农村	1万元—10万元	贫困或以下	无	预防医学	非临床医学	流行病与卫生统计	否	很满意	满意	基本满意	满意	5个以上	6	不止1个	还算好
514	15	16	14	46	1	3	1	3	4	1	1	72	2	1	1	24	1	男	统考或推免硕士	硕士	北京协和医学院	2	肿瘤医院	At home	2018年	2018年	2018	2	否	临床型	群众	非党员	城镇	非农村	1万元—10万元	贫困或以下	无	临床医学	临床医学	肿瘤外科	否	很满意	满意	很满意	满意	5个	5	不止1个	还算好
515	15	16	14	46	1	3	1	3	4	1	1	72	2	1	1	24	1	男	统考或推免硕士	硕士	北京协和医学院	2	肿瘤医院	At home	2018年	2018年	2018	2	否	临床型	群众	非党员	城镇	非农村	1万元—10万元	贫困或以下	无	临床医学	临床医学	肿瘤外科	否	很满意	满意	很满意	满意	5个	5	不止1个	还算好
823	10	13	6	34	1	2	0	3	3	1	1	83	3	1	1	25	1	女	八年制	博士	北京协和医学院	2	协和医院	At home	2013年	2018年	2013	4	否	临床型	共青团员	非党员	市区	非农村	60万元以上	非贫困	有	临床医学	临床医学	临床八年制	是	基本满意	满意	基本满意	满意	5个以上	6	不止1个	还算好
17	13	7	8	36	1	3	1	3	2	1	0	70	2	1	1	25	1	女	统考或推免博士	博士	北京大学医学部	1	北医三院	At home	2017年	2019年	2017	3	是	科研型	共青团员	非党员	城镇	非农村	10万元—20万元	非贫困	无	临床医学	临床医学	眼科	否	基本满意	满意	一般	不满意	5	5	不止1个	还算好
179	13	14	12	50	1	3	1	3	3	1	1	72	2	1	1	25	1	女	统考或推免硕士	硕士	北京大学医学部	1	北医三院	At home	2017年	2017年	2017	3	是	临床型	共青团员	非党员	市区	非农村	20万元—35万元	非贫困	有	临床医学	临床医学	全科医学	是	基本满意	满意	一般	不满意	3	3	不止1个	还算好
609	12	7	9	49	1	3	1	3	2	1	0	76	3	1	1	28	2	女	统考或推免博士	博士	北京协和医学院	2	协和医院	At home	2017年	2014年	2017	3	是	临床型	中共党员（含预备党员）	党员	市区	非农村	1万元以下	贫困或以下	无	临床医学	临床医学	眼科	否	很满意	满意	很满意	满意	3个	3	不止1个	很好
610	12	7	9	49	1	3	1	3	2	1	0	76	3	1	1	28	2	女	统考或推免博士	博士	北京协和医学院	2	协和医院	At home	2017年	2014年	2017	3	是	临床型	中共党员（含预备党员）	党员	市区	非农村	1万元以下	贫困或以下	无	临床医学	临床医学	眼科	否	很满意	满意	很满意	满意	3个	3	不止1个	很好
333	10	8	10	36	1	3	1	3	2	1	0	70	2	1	1	27	2	女	统考或推免硕士	硕士	北京大学医学部	1	北医三院	At home	2019级	2019年	2019	1	否	科研型	中共党员（含预备党员）	党员	市区	非农村	1万元—10万元	贫困或以下	无	临床医学	临床医学	消化内科	是	很不满意	不满意	很不满意	不满意	5以上	6	不止1个	一般
334	10	8	10	36	1	3	1	3	2	1	0	70	2	1	1	27	2	女	统考或推免硕士	硕士	北京大学医学部	1	北医三院	At home	2019级	2019年	2019	1	否	科研型	中共党员（含预备党员）	党员	市区	非农村	1万元—10万元	贫困或以下	无	临床医学	临床医学	消化内科	是	很不满意	不满意	很不满意	不满意	5以上	6	不止1个	一般
427	10	8	11	30	0	3	1	3	2	1	0	72	2	1	1	25	1	女	统考或推免硕士	硕士	北京大学医学部	1	北京医院	At home	2018年	2018年	2018	2	否	临床型	共青团员	非党员	农村	农村	1万元—10万元	贫困或以下	无	临床医学	临床医学	内科学	否	很满意	满意	很满意	满意	3	3	不止1个	还算好
844	12	12	15	41	1	3	1	3	3	1	1	85	3	1	1	30	2	男	统考或推免博士	博士	北京大学医学部	1	人民医院	At home	2017年	2013年	2017	3	是	科研型	中共党员（含预备党员）	党员	农村	农村	1万元—10万元	贫困或以下	无	临床医学	临床医学	消化医学	否	基本满意	满意	很满意	满意	3	3	不止1个	很好
820	13	14	13	43	1	3	1	3	3	1	1	70	2	1	1	29	2	男	统考或推免硕士	硕士	北京大学医学部	1	人民医院	In college	2019级	2019年	2019	1	否	临床型	群众	非党员	城镇	非农村	10万元—20万元	非贫困	无	临床医学	临床医学	内科学	否	一般	不满意	一般	不满意	5	5	不止1个	一般
563	17	14	18	51	1	3	1	3	3	1	1	79	3	1	1	30	2	男	统考或推免博士	博士	北京协和医学院	2	协和医院	In college	2013年	2016年	2016	4	否	临床型	中共党员（含预备党员）	党员	城镇	非农村	10万元—20万元	非贫困	有	临床医学	临床医学	内科学	否	很满意	满意	很满意	满意	5个	5	不止1个	很好
71	12	7	13	31	0	3	1	3	2	1	0	70	2	1	1	26	2	女	统考或推免硕士	硕士	卫生部北京老年医学研究所	2	北京医院	In college	2017年	2018年	2018	2	否	科研型	共青团员	非党员	市区	非农村	10万元—20万元	非贫困	有	临床医学	临床医学	影像医学与核医学	是	基本满意	满意	基本满意	满意	2	2	不止1个	很好
511	17	18	21	50	1	3	1	3	4	1	1	36	1	1	1	24	1	女	统考或推免硕士	硕士	北京协和医学院	2	肿瘤医院	In college	2018年	2018年	2018	2	否	临床型	中共党员（含预备党员）	党员	市区	非农村	1万元—10万元	贫困或以下	无	临床医学	临床医学	影像医学与核医学	否	一般	不满意	一般	不满意	1个	1	1个	很好
295	17	13	16	36	1	3	1	3	3	1	1	80	3	1	1	27	2	女	统考或推免硕士	硕士	卫生部北京老年医学研究所	2	北京医院	In college	2017年	2017年	2017	3	是	科研型	共青团员	非党员	城镇	非农村	1万元—10万元	贫困或以下	无	临床医学	临床医学	风湿免疫学	是	基本满意	满意	基本满意	满意	1	1	1个	很好
6	19	5	18	44	1	3	1	3	2	1	0	75	2	1	1	26	2	男	统考或推免博士	博士	北京协和医学院	2	协和医院	At home	2011年	2014年	2017	3	是	科研型	群众	非党员	城镇	非农村	20万元—35万元	非贫困	有	预防医学	非临床医学	预防医学	是	很满意	满意	很满意	满意	2个	2	不止1个	很好
684	11	14	15	21	0	3	1	3	3	1	1	87	4	1	1	26	2	男	统考或推免硕士	硕士	卫生部北京老年医学研究所	2	北京医院	At home	2012年	2018年	2018	2	否	科研型	群众	非党员	市区	非农村	10万元—20万元	非贫困	无	临床医学	临床医学	临床医学	是	很满意	满意	很满意	满意	2	2	不止1个	很好
1014	15	13	14	33	0	3	1	3	3	1	1	47	1	1	1	25	1	女	统考或推免硕士	硕士	北京协和医学院	2	协和医院	At home	2018年	2018年	2018	2	否	临床型	共青团员	非党员	城镇	非农村	1万元—10万元	贫困或以下	无	临床医学	临床医学	外科	否	一般	不满意	一般	不满意	3个	3	不止1个	还算好
1015	15	13	14	33	0	3	1	3	3	1	1	47	1	1	1	25	1	女	统考或推免硕士	硕士	北京协和医学院	2	协和医院	At home	2018年	2018年	2018	2	否	临床型	共青团员	非党员	城镇	非农村	1万元—10万元	贫困或以下	无	临床医学	临床医学	外科	否	一般	不满意	一般	不满意	3个	3	不止1个	还算好
445	15	10	17	14	0	3	1	3	3	1	1	56	1	1	1	26	2	男	统考或推免硕士	硕士	北京大学医学部	1	人民医院	At home	2018年	2018年	2018	2	否	临床型	共青团员	非党员	市区	非农村	1万元—10万元	贫困或以下	无	临床医学	临床医学	内科学	否	很满意	满意	很满意	满意	2	2	不止1个	很好
276	12	9	12	27	0	3	1	3	2	1	0	84	3	1	1	27	2	男	统考或推免博士	博士	北京大学医学部	1	北大医院	At home	2019级	2019年	2019	1	否	科研型	共青团员	非党员	农村	农村	1万元以下	贫困或以下	无	临床医学	临床医学	临床研究方法学	否	很满意	满意	很满意	满意	5以上	6	不止1个	一般
528	17	12	13	34	1	3	1	3	3	1	1	54	1	1	1	26	2	男	统考或推免硕士	硕士	北京协和医学院	2	协和医院	At home	2019级	2019年	2019	1	否	临床型	共青团员	非党员	农村	农村	1万元以下	贫困或以下	无	临床医学	临床医学	外科学	否	不太满意	不满意	不太满意	不满意	5个以上	6	不止1个	不太好
771	18	14	14	37	1	3	1	3	3	1	1	65	1	1	1	26	2	男	统考或推免硕士	硕士	北京大学医学部	1	北医三院	At home	2017年	2017年	2017	3	是	临床型	中共党员（含预备党员）	党员	农村	农村	10万元—20万元	非贫困	无	临床医学	临床医学	普通外科	是	基本满意	满意	一般	不满意	4	4	不止1个	还算好
772	18	14	14	37	1	3	1	3	3	1	1	65	1	1	1	26	2	男	统考或推免硕士	硕士	北京大学医学部	1	北医三院	At home	2017年	2017年	2017	3	是	临床型	中共党员（含预备党员）	党员	农村	农村	10万元—20万元	非贫困	无	临床医学	临床医学	普通外科	是	基本满意	满意	一般	不满意	4	4	不止1个	还算好
1001	16	7	16	53	1	3	1	3	2	1	0	26	1	1	1	25	1	女	统考或推免硕士	硕士	北京协和医学院	2	肿瘤医院	At home	2018年	2018年	2018	2	否	临床型	共青团员	非党员	农村	农村	1万元—10万元	贫困或以下	无	临床医学	临床医学	临床病理	是	不太满意	不满意	很不满意	不满意	1个	1	1个	一般
543	7	5	2	36	1	1	0	2	2	0	0	70	2	1	1	26	2	女	统考或推免硕士	硕士	北京协和医学院	2	协和医院	At home	2017年	2017年	2017	3	是	科研型	中共党员（含预备党员）	党员	农村	农村	10万元—20万元	非贫困	无	药学	非临床医学	神经药理	否	基本满意	满意	基本满意	满意	2个	2	不止1个	还算好
544	7	5	2	36	1	1	0	2	2	0	0	70	2	1	1	26	2	女	统考或推免硕士	硕士	北京协和医学院	2	协和医院	At home	2017年	2017年	2017	3	是	科研型	中共党员（含预备党员）	党员	农村	农村	10万元—20万元	非贫困	无	药学	非临床医学	神经药理	否	基本满意	满意	基本满意	满意	2个	2	不止1个	还算好
604	7	4	6	29	0	2	0	2	1	0	0	104	4	1	0	25	1	女	统考或推免硕士	硕士	北京协和医学院	2	协和医院	In college	2019级	2019年	2019	1	否	科研型	共青团员	非党员	农村	农村	1万元—10万元	贫困或以下	无	药学	非临床医学	药学	是	很满意	满意	很满意	满意	2个	2	不止1个	很好
889	7	6	4	48	1	2	0	2	2	0	0	80	3	1	1	24	1	女	统考或推免硕士	硕士	卫生部北京老年医学研究所	2	北京医院	In college	2019级	2019年	2019	1	否	科研型	共青团员	非党员	市区	非农村	1万元—10万元	贫困或以下	无	临床医学	临床医学	老年医学	是	基本满意	满意	基本满意	满意	2	2	不止1个	还算好
429	8	7	12	30	0	3	1	2	2	0	0	65	1	1	1	25	1	女	统考或推免硕士	硕士	北京大学医学部	1	北京医院	At home	2018年	2018年	2018	2	否	临床型	中共党员（含预备党员）	党员	城镇	非农村	1万元—10万元	贫困或以下	无	临床医学	临床医学	呼吸内科	否	基本满意	满意	基本满意	满意	1	1	1个	还算好
140	5	4	8	29	0	3	1	2	1	0	0	89	4	1	0	30	2	女	统考或推免博士	博士	北京大学医学部	1	人民医院	At home	2017年	2014年	2017	3	是	临床型	中共党员（含预备党员）	党员	城镇	非农村	60万元以上	非贫困	无	临床医学	临床医学	妇产科	否	很满意	满意	很满意	满意	5以上	6	不止1个	很好
104	7	7	6	43	1	2	0	2	2	0	0	75	2	1	1	23	1	女	统考或推免硕士	硕士	北京大学医学部	1	北大医院	At home	2019级	2019年	2019	1	否	科研型	中共党员（含预备党员）	党员	农村	农村	10万元—20万元	非贫困	无	其他	非临床医学	医学技术	否	很满意	满意	一般	不满意	5以上	6	不止1个	很好
214	7	2	7	34	1	3	1	2	1	0	0	94	4	1	0	26	2	女	统考或推免硕士	硕士	北京大学医学部	1	北医三院	At home	2018年	2018年	2018	2	否	临床型	中共党员（含预备党员）	党员	市区	非农村	35万元—60万元	非贫困	无	临床医学	临床医学	全科	是	一般	不满意	一般	不满意	3	3	不止1个	一般
215	7	2	7	34	1	3	1	2	1	0	0	94	4	1	0	26	2	女	统考或推免硕士	硕士	北京大学医学部	1	北医三院	At home	2018年	2018年	2018	2	否	临床型	中共党员（含预备党员）	党员	市区	非农村	35万元—60万元	非贫困	无	临床医学	临床医学	全科	是	一般	不满意	一般	不满意	3	3	不止1个	一般
418	5	6	0	19	0	1	0	2	2	0	0	83	3	1	1	28	2	女	统考或推免硕士	硕士	北京协和医学院	2	北京医院	In college	2018年	2018年	2018	2	否	临床型	共青团员	非党员	农村	农村	1万元—10万元	贫困或以下	无	临床医学	临床医学	内科学（心内）	否	很满意	满意	很满意	满意	5	5	不止1个	很好
708	6	1	9	49	1	3	1	2	1	0	0	58	1	1	0	25	1	女	统考或推免硕士	硕士	北京协和医学院	2	协和医院	At home	2019级	2019年	2019	1	否	科研型	共青团员	非党员	市区	非农村	60万元以上	非贫困	无	临床医学	临床医学	内科学	是	基本满意	满意	基本满意	满意	3个	3	不止1个	很好
539	6	17	14	49	1	3	1	2	4	0	1	65	1	1	1	21	1	女	统考或推免博士	博士	北京协和医学院	2	协和医院	At home	2019级	2019年	2019	1	否	科研型	共青团员	非党员	城镇	非农村	10万元—20万元	非贫困	无	药学	非临床医学	药理	否	基本满意	满意	基本满意	满意	5个	5	不止1个	还算好
593	8	12	3	20	0	1	0	2	3	0	1	67	1	1	1	23	1	女	统考或推免硕士	硕士	北京协和医学院	2	协和医院	At home	2011年	2019年	2019	1	否	科研型	共青团员	非党员	城镇	非农村	1万元—10万元	贫困或以下	无	护理学	非临床医学	精神科护理学	否	不太满意	不满意	很不满意	不满意	5个	5	不止1个	还算好
53	5	3	1	39	1	1	0	2	1	0	0	85	3	1	0	27	2	女	统考或推免硕士	硕士	卫生部北京老年医学研究所	2	北京医院	In college	2017年	2017年	2017	3	是	科研型	中共党员（含预备党员）	党员	市区	非农村	20万元—35万元	非贫困	无	预防医学	非临床医学	老年医学流行病学	是	基本满意	满意	一般	不满意	2	2	不止1个	很好
209	8	5	5	44	1	2	0	2	2	0	0	64	1	1	1	25	1	女	统考或推免硕士	硕士	北京大学医学部	1	北大医院	At home	2018年	2018年	2018	2	否	临床型	共青团员	非党员	市区	非农村	10万元—20万元	非贫困	无	临床医学	临床医学	全科医学	是	基本满意	满意	一般	不满意	2	2	不止1个	还算好
1021	9	9	7	46	1	3	1	2	2	0	0	82	3	1	1	24	1	女	统考或推免硕士	硕士	北京协和医学院	2	协和医院	In college	2019级	2019年	2019	1	否	临床型	共青团员	非党员	市区	非农村	1万元—10万元	贫困或以下	无	临床医学	临床医学	老年医学	是	基本满意	满意	基本满意	满意	2个	2	不止1个	还算好
76	8	5	8	33	0	3	1	2	2	0	0	77	3	1	1	25	1	女	统考或推免硕士	硕士	卫生部北京老年医学研究所	2	北京医院	In college	2018年	2018年	2018	2	否	科研型	中共党员（含预备党员）	党员	农村	农村	10万元—20万元	非贫困	无	临床医学	临床医学	老年医学	是	基本满意	满意	基本满意	满意	3	3	不止1个	还算好
799	8	5	10	32	1	3	1	2	2	0	0	72	2	1	1	26	2	男	统考或推免硕士	硕士	北京大学医学部	1	北大医院	At home	2018年	2018年	2018	2	否	临床型	群众	非党员	城镇	非农村	10万元—20万元	非贫困	无	临床医学	临床医学	皮肤性病学	否	基本满意	满意	很满意	满意	5以上	6	不止1个	还算好
800	8	5	10	32	1	3	1	2	2	0	0	72	2	1	1	26	2	男	统考或推免硕士	硕士	北京大学医学部	1	北大医院	At home	2018年	2018年	2018	2	否	临床型	群众	非党员	城镇	非农村	10万元—20万元	非贫困	无	临床医学	临床医学	皮肤性病学	否	基本满意	满意	很满意	满意	5以上	6	不止1个	还算好
305	8	7	6	36	1	2	0	2	2	0	0	76	3	1	1	27	2	男	统考或推免硕士	硕士	北京大学医学部	1	北医三院	At home	2017年	2017年	2017	3	是	科研型	共青团员	非党员	城镇	非农村	1万元—10万元	贫困或以下	无	临床医学	临床医学	肿瘤学	否	很满意	满意	很满意	满意	2	2	不止1个	还算好
306	8	7	6	36	1	2	0	2	2	0	0	76	3	1	1	27	2	男	统考或推免硕士	硕士	北京大学医学部	1	北医三院	At home	2017年	2017年	2017	3	是	科研型	共青团员	非党员	城镇	非农村	1万元—10万元	贫困或以下	无	临床医学	临床医学	肿瘤学	否	很满意	满意	很满意	满意	2	2	不止1个	还算好
243	9	4	8	23	0	3	1	2	1	0	0	64	1	1	0	24	1	女	统考或推免硕士	硕士	北京大学医学部	1	北医三院	At home	2019级	2019年	2019	1	否	临床型	中共党员（含预备党员）	党员	城镇	非农村	10万元—20万元	非贫困	无	临床医学	临床医学	临床	否	基本满意	满意	基本满意	满意	3	3	不止1个	很好
65	8	7	8	42	1	3	1	2	2	0	0	60	1	1	1	25	1	女	统考或推免硕士	硕士	北京大学医学部	1	北医三院	At home	2017年	2017年	2017	3	是	科研型	共青团员	非党员	城镇	非农村	10万元—20万元	非贫困	无	临床医学	临床医学	内科学	否	不太满意	不满意	不太满意	不满意	3	3	不止1个	还算好
15	10	13	9	22	0	3	1	3	3	1	1	75	2	1	1	29	2	女	统考或推免博士	博士	北京大学医学部	1	北医三院	At home	2017年	2017年	2017	3	是	科研型	中共党员（含预备党员）	党员	农村	农村	10万元—20万元	非贫困	无	临床医学	临床医学	神经病学	否	很满意	满意	基本满意	满意	5以上	6	不止1个	还算好
581	15	13	13	55	1	3	1	3	3	1	1	72	2	1	1	25	1	男	统考或推免硕士	硕士	北京协和医学院	2	协和医院	In college	2017年	2018年	2017	3	是	科研型	共青团员	非党员	市区	非农村	1万元—10万元	贫困或以下	无	生物学	非临床医学	(空)	是	一般	不满意	基本满意	满意	4个	4	不止1个	一般
582	15	13	13	55	1	3	1	3	3	1	1	72	2	1	1	25	1	男	统考或推免硕士	硕士	北京协和医学院	2	协和医院	In college	2017年	2018年	2017	3	是	科研型	共青团员	非党员	市区	非农村	1万元—10万元	贫困或以下	无	生物学	非临床医学	(空)	是	一般	不满意	基本满意	满意	4个	4	不止1个	一般
190	7	7	7	36	1	3	1	2	2	0	0	78	3	1	1	26	2	女	统考或推免硕士	硕士	北京大学医学部	1	人民医院	At home	2017年	2017年	2017	3	是	临床型	共青团员	非党员	城镇	非农村	10万元—20万元	非贫困	无	临床医学	临床医学	内科	否	基本满意	满意	基本满意	满意	1	1	1个	还算好
173	8	2	9	35	1	3	1	2	1	0	0	64	1	1	0	25	1	女	统考或推免硕士	硕士	北京协和医学院	2	肿瘤医院	At home	2017年	2017年	2017	3	是	临床型	共青团员	非党员	市区	非农村	10万元—20万元	非贫困	无	临床医学	临床医学	影像医学与核医学	否	一般	不满意	一般	不满意	5个以上	6	不止1个	还算好
869	7	16	7	48	1	3	1	2	4	0	1	89	4	1	1	27	2	女	统考或推免硕士	硕士	北京大学医学部	1	人民医院	At home	2017年	2017年	2017	3	是	科研型	中共党员（含预备党员）	党员	农村	农村	1万元—10万元	贫困或以下	无	临床医学	临床医学	内科学	否	很满意	满意	很满意	满意	5	5	不止1个	还算好
870	7	16	7	48	1	3	1	2	4	0	1	89	4	1	1	27	2	女	统考或推免硕士	硕士	北京大学医学部	1	人民医院	At home	2017年	2017年	2017	3	是	科研型	中共党员（含预备党员）	党员	农村	农村	1万元—10万元	贫困或以下	无	临床医学	临床医学	内科学	否	很满意	满意	很满意	满意	5	5	不止1个	还算好
327	8	6	4	34	1	2	0	2	2	0	0	64	1	1	1	24	1	女	统考或推免硕士	硕士	北京大学医学部	1	人民医院	At home	2018年	2019年	2019	1	否	科研型	中共党员（含预备党员）	党员	市区	非农村	1万元—10万元	贫困或以下	无	临床医学	临床医学	消化内科	否	一般	不满意	基本满意	满意	3	3	不止1个	还算好
505	9	11	12	41	1	3	1	2	3	0	1	62	1	1	1	25	1	男	统考或推免硕士	硕士	北京协和医学院	2	肿瘤医院	At home	2017年	2017年	2017	3	是	临床型	中共党员（含预备党员）	党员	农村	农村	1万元—10万元	贫困或以下	无	临床医学	临床医学	肿瘤外科	否	基本满意	满意	基本满意	满意	2个	2	不止1个	不太好
12	7	3	12	22	0	3	1	2	1	0	0	71	2	1	0	32	2	男	统考或推免博士	博士	北京协和医学院	2	协和医院	In college	2017年	2017年	2017	3	是	科研型	中共党员（含预备党员）	党员	城镇	非农村	20万元—35万元	非贫困	无	预防医学	非临床医学	流行病与卫生统计学	是	基本满意	满意	一般	不满意	3	3	不止1个	很好
48	7	3	8	35	1	3	1	2	1	0	0	91	4	1	0	27	2	男	统考或推免博士	博士	北京大学医学部	1	人民医院	At home	2019级	2019年	2019	1	否	科研型	中共党员（含预备党员）	党员	市区	非农村	10万元—20万元	非贫困	无	临床医学	临床医学	骨科	否	很满意	满意	很满意	满意	5	5	不止1个	一般
404	9	7	8	35	1	3	1	2	2	0	0	64	1	1	1	26	2	女	统考或推免硕士	硕士	北京大学医学部	1	北医三院	At home	2017年	2017年	2017	3	是	临床型	共青团员	非党员	市区	非农村	1万元—10万元	贫困或以下	无	临床医学	临床医学	外科学	否	基本满意	满意	基本满意	满意	3	3	不止1个	还算好
321	9	8	5	19	0	2	0	2	2	0	0	62	1	1	1	26	2	男	统考或推免硕士	硕士	北京大学医学部	1	人民医院	At home	2018年	2018年	2018	2	否	科研型	共青团员	非党员	农村	农村	1万元以下	贫困或以下	无	临床医学	临床医学	肿瘤学	是	很满意	满意	一般	不满意	5以上	6	不止1个	一般
877	9	7	8	35	1	3	1	2	2	0	0	79	3	1	1	26	2	女	统考或推免硕士	硕士	卫生部北京老年医学研究所	2	北京医院	In college	2018年	2018年	2018	2	否	科研型	中共党员（含预备党员）	党员	市区	非农村	1万元—10万元	贫困或以下	无	临床医学	临床医学	老年医学	是	基本满意	满意	基本满意	满意	3	3	不止1个	很好
549	9	7	10	40	1	3	1	2	2	0	0	72	2	1	1	26	2	女	统考或推免硕士	硕士	北京协和医学院	2	协和医院	At home	2019级	2019年	2019	1	否	科研型	共青团员	非党员	农村	农村	10万元—20万元	非贫困	无	药学	非临床医学	药理	否	很满意	满意	基本满意	满意	2个	2	不止1个	一般
216	9	2	8	48	1	3	1	2	1	0	0	72	2	1	0	25	1	女	统考或推免硕士	硕士	北京大学医学部	1	北医三院	At home	2018年	2018年	2018	2	否	临床型	中共党员（含预备党员）	党员	市区	非农村	10万元—20万元	非贫困	无	临床医学	临床医学	外科学	否	基本满意	满意	很满意	满意	5以上	6	不止1个	还算好
919	10	14	12	44	1	3	1	3	3	1	1	82	3	1	1	28	2	女	统考或推免博士	博士	北京大学医学部	1	人民医院	At home	2019级	2016年	2019	1	否	临床型	共青团员	非党员	农村	农村	1万元—10万元	贫困或以下	无	临床医学	临床医学	内科	否	基本满意	满意	基本满意	满意	5以上	6	不止1个	很好
599	10	11	7	36	1	3	1	3	3	1	1	80	3	1	1	23	1	女	统考或推免硕士	硕士	北京协和医学院	2	协和医院	In college	2019级	2019年	2019	1	否	科研型	中共党员（含预备党员）	党员	农村	农村	1万元—10万元	贫困或以下	无	药学	非临床医学	药学（药物分析）	否	基本满意	满意	一般	不满意	5个以上	6	不止1个	很好
353	11	7	15	35	1	3	1	3	2	1	0	70	2	1	1	27	2	女	八年制	博士	北京大学医学部	1	北京医院	At home	2013年	2016年	2018	2	否	临床型	共青团员	非党员	农村	农村	1万元—10万元	贫困或以下	无	临床医学	临床医学	临床医学（心内科）	否	基本满意	满意	基本满意	满意	5	5	不止1个	还算好
122	10	8	7	36	1	3	1	3	2	1	0	91	4	1	1	25	1	女	八年制	博士	北京大学医学部	1	北医三院	At home	2012年	2017年	2017	3	是	临床型	共青团员	非党员	市区	非农村	20万元—35万元	非贫困	无	临床医学	临床医学	神经病学	否	基本满意	满意	基本满意	满意	5以上	6	不止1个	还算好
123	10	8	7	36	1	3	1	3	2	1	0	91	4	1	1	25	1	女	八年制	博士	北京大学医学部	1	北医三院	At home	2012年	2017年	2017	3	是	临床型	共青团员	非党员	市区	非农村	20万元—35万元	非贫困	无	临床医学	临床医学	神经病学	否	基本满意	满意	基本满意	满意	5以上	6	不止1个	还算好
423	11	7	7	34	1	3	1	3	2	1	0	63	1	1	1	26	2	女	统考或推免硕士	硕士	北京协和医学院	2	协和医院	At home	2018年	2018年	2018	2	否	临床型	共青团员	非党员	城镇	非农村	1万元—10万元	贫困或以下	无	临床医学	临床医学	整形外科	是	基本满意	满意	基本满意	满意	2	2	不止1个	一般
482	12	10	9	34	1	3	1	3	3	1	1	64	1	1	1	22	1	女	统考或推免硕士	硕士	北京协和医学院	2	协和医院	In college	2019级	2019年	2019	1	否	科研型	共青团员	非党员	农村	农村	1万元—10万元	贫困或以下	无	药学	非临床医学	药理	否	一般	不满意	一般	不满意	4个	4	不止1个	还算好
463	7	3	0	30	0	1	0	2	1	0	0	86	3	1	0	24	1	女	统考或推免硕士	硕士	北京大学医学部	1	人民医院	At home	2019级	2019年	2019	1	否	临床型	共青团员	非党员	城镇	非农村	1万元—10万元	贫困或以下	无	临床医学	临床医学	麻醉学	否	基本满意	满意	一般	不满意	3	3	不止1个	还算好
631	10	7	8	21	0	3	1	3	2	1	0	73	2	1	1	36	2	男	统考或推免博士	博士	北京大学医学部	1	北京医院	At home	2016年	2016年	2016	4	否	科研型	群众	非党员	市区	非农村	35万元—60万元	非贫困	无	临床医学	临床医学	骨科学	否	很满意	满意	很满意	满意	2	2	不止1个	很好
367	11	7	14	40	1	3	1	3	2	1	0	68	2	1	1	29	2	男	统考或推免博士	博士	北京协和医学院	2	北京医院	At home	2019级	2019年	2019	1	否	临床型	中共党员（含预备党员）	党员	农村	农村	1万元—10万元	贫困或以下	无	临床医学	临床医学	外科学	否	很满意	满意	一般	不满意	5	5	不止1个	很好
670	11	4	12	46	1	3	1	3	1	1	0	54	1	1	0	25	1	女	统考或推免硕士	硕士	北京协和医学院	2	协和医院	At home	2017年	2017年	2017	3	是	科研型	群众	非党员	城镇	非农村	10万元—20万元	非贫困	无	生物学	非临床医学	免疫学	否	一般	不满意	一般	不满意	5以上	6	不止1个	一般
451	11	9	10	41	1	3	1	3	2	1	0	65	1	1	1	24	1	女	统考或推免硕士	硕士	北京大学医学部	1	北大医院	At home	2019级	2019年	2019	1	否	临床型	共青团员	非党员	市区	非农村	1万元—10万元	贫困或以下	无	临床医学	临床医学	麻醉学	否	很满意	满意	基本满意	满意	5以上	6	不止1个	一般
452	11	9	10	41	1	3	1	3	2	1	0	65	1	1	1	24	1	女	统考或推免硕士	硕士	北京大学医学部	1	北大医院	At home	2019级	2019年	2019	1	否	临床型	共青团员	非党员	市区	非农村	1万元—10万元	贫困或以下	无	临床医学	临床医学	麻醉学	否	很满意	满意	基本满意	满意	5以上	6	不止1个	一般
185	13	9	11	52	1	3	1	3	2	1	0	91	4	1	1	27	2	女	统考或推免硕士	硕士	北京大学医学部	1	北医三院	At home	2017年	2017年	2017	3	是	临床型	共青团员	非党员	市区	非农村	10万元—20万元	非贫困	有	临床医学	临床医学	临床病理学	否	很满意	满意	很满意	满意	1	1	1个	很好
254	14	14	15	36	1	3	1	3	3	1	1	72	2	1	1	30	2	女	统考或推免博士	博士	北京协和医学院	2	协和医院	In college	2017年	2017年	2017	3	是	科研型	中共党员（含预备党员）	党员	农村	农村	1万元—10万元	贫困或以下	无	基础医学	非临床医学	遗传学	否	很满意	满意	很满意	满意	3	3	不止1个	很好
233	10	3	9	20	0	3	1	3	1	1	0	76	3	1	0	23	1	女	统考或推免硕士	硕士	北京协和医学院	2	肿瘤医院	At home	2019级	2019年	2019	1	否	临床型	共青团员	非党员	城镇	非农村	10万元—20万元	非贫困	无	临床医学	临床医学	临床医学五年制	否	很满意	满意	基本满意	满意	5个	5	不止1个	很好
227	14	10	12	30	0	3	1	3	3	1	1	62	1	1	1	21	1	女	统考或推免硕士	硕士	北京协和医学院	2	肿瘤医院	At home	2018年	2019年	2019	1	否	临床型	中共党员（含预备党员）	党员	城镇	非农村	10万元—20万元	非贫困	有	口腔医学	非临床医学	儿童牙科	否	基本满意	满意	基本满意	满意	2个	2	不止1个	很好
835	12	15	16	57	1	3	1	3	4	1	1	65	1	1	1	32	2	男	统考或推免博士	博士	北京协和医学院	2	协和医院	At home	2017年	2017年	2017	3	是	科研型	中共党员（含预备党员）	党员	城镇	非农村	1万元—10万元	贫困或以下	无	预防医学	非临床医学	流行病与卫生统计学	否	基本满意	满意	基本满意	满意	5	5	不止1个	还算好
999	14	11	10	32	1	3	1	3	3	1	1	70	2	1	1	21	1	男	统考或推免硕士	硕士	北京协和医学院	2	肿瘤医院	At home	2017年	2018年	2018	2	否	临床型	共青团员	非党员	城镇	非农村	1万元—10万元	贫困或以下	有	生物学	非临床医学	生物工程	是	很满意	满意	很满意	满意	2个	2	不止1个	还算好
475	13	7	12	35	1	3	1	3	2	1	0	66	1	1	1	26	2	男	统考或推免博士	博士	北京协和医学院	2	协和医院	At home	2019级	2019年	2019	1	否	科研型	中共党员（含预备党员）	党员	农村	农村	1万元—10万元	贫困或以下	无	生物学	非临床医学	细胞生物学	否	一般	不满意	不太满意	不满意	5个以上	6	不止1个	一般
827	14	9	11	38	1	3	1	3	2	1	0	56	1	1	1	25	1	女	统考或推免硕士	硕士	北京协和医学院	2	协和医院	At home	2018年	2018年	2018	2	否	临床型	共青团员	非党员	农村	农村	10万元—20万元	非贫困	无	临床医学	临床医学	妇产科	否	基本满意	满意	一般	不满意	5个以上	6	不止1个	一般
500	14	8	10	60	1	3	1	3	2	1	0	64	1	1	1	26	2	女	统考或推免硕士	硕士	北京协和医学院	2	肿瘤医院	At home	2017年	2017年	2017	3	是	临床型	共青团员	非党员	农村	农村	1万元—10万元	贫困或以下	无	临床医学	临床医学	医技	否	基本满意	满意	基本满意	满意	1个	1	1个	一般
206	12	13	18	28	0	3	1	3	3	1	1	55	1	1	1	26	2	男	统考或推免硕士	硕士	北京大学医学部	1	北大医院	At home	2018年	2018年	2018	2	否	临床型	共青团员	非党员	城镇	非农村	10万元—20万元	非贫困	无	临床医学	临床医学	外科学	否	不太满意	不满意	不太满意	不满意	5以上	6	不止1个	一般
207	12	13	18	28	0	3	1	3	3	1	1	55	1	1	1	26	2	男	统考或推免硕士	硕士	北京大学医学部	1	北大医院	At home	2018年	2018年	2018	2	否	临床型	共青团员	非党员	城镇	非农村	10万元—20万元	非贫困	无	临床医学	临床医学	外科学	否	不太满意	不满意	不太满意	不满意	5以上	6	不止1个	一般
208	12	13	18	28	0	3	1	3	3	1	1	55	1	1	1	26	2	男	统考或推免硕士	硕士	北京大学医学部	1	北大医院	At home	2018年	2018年	2018	2	否	临床型	共青团员	非党员	城镇	非农村	10万元—20万元	非贫困	无	临床医学	临床医学	外科学	否	不太满意	不满意	不太满意	不满意	5以上	6	不止1个	一般
360	13	13	17	44	1	3	1	3	3	1	1	66	1	1	1	29	2	男	统考或推免博士	博士	北京大学医学部	1	人民医院	At home	2015年	2015年	2018	2	否	临床型	共青团员	非党员	农村	农村	1万元—10万元	贫困或以下	无	临床医学	临床医学	肝胆外科	否	基本满意	满意	基本满意	满意	5以上	6	不止1个	很好
984	12	9	12	51	1	3	1	3	2	1	0	27	1	1	1	24	1	女	统考或推免硕士	硕士	北京协和医学院	2	协和医院	At home	2019级	2019年	2019	1	否	科研型	共青团员	非党员	农村	农村	1万元以下	贫困或以下	无	生物学	非临床医学	免疫学	否	基本满意	满意	基本满意	满意	5个以上	6	不止1个	一般
392	9	8	12	48	1	3	1	2	2	0	0	57	1	1	1	27	2	男	统考或推免硕士	硕士	北京大学医学部	1	北医三院	At home	2017年	2017年	2017	3	是	临床型	共青团员	非党员	农村	农村	1万元—10万元	贫困或以下	无	临床医学	临床医学	内科学	否	一般	不满意	基本满意	满意	3	3	不止1个	很好
917	10	6	9	29	0	3	1	3	2	1	0	78	3	1	1	30	2	女	统考或推免博士	博士	北京协和医学院	2	北京医院	In college	2019级	2015年	2019	1	否	临床型	中共党员（含预备党员）	党员	城镇	非农村	1万元—10万元	贫困或以下	无	临床医学	临床医学	影像医学与核医学	否	很满意	满意	很满意	满意	5以上	6	不止1个	很好
728	12	10	9	60	1	3	1	3	3	1	1	71	2	1	1	20	1	女	八年制	博士	北京大学医学部	1	北医三院	In college	2018年	2018年	2018	2	否	临床型	共青团员	非党员	市区	非农村	10万元—20万元	非贫困	无	临床医学	临床医学	临床医学	否	一般	不满意	一般	不满意	3	3	不止1个	一般
967	9	3	6	36	1	2	0	2	1	0	0	88	4	1	0	28	2	男	统考或推免硕士	硕士	北京大学医学部	1	北医三院	At home	2019级	2019年	2019	1	否	临床型	群众	非党员	农村	农村	1万元—10万元	贫困或以下	无	口腔医学	非临床医学	口腔内科	否	很满意	满意	基本满意	满意	2	2	不止1个	很好
567	14	14	12	38	1	3	1	3	3	1	1	68	2	1	1	24	1	女	统考或推免硕士	硕士	北京协和医学院	2	协和医院	At home	2018年	2018年	2018	2	否	临床型	中共党员（含预备党员）	党员	市区	非农村	35万元—60万元	非贫困	无	临床医学	临床医学	(空)	否	很满意	满意	很满意	满意	5个	5	不止1个	很好
220	14	10	13	36	1	3	1	3	3	1	1	70	2	1	1	23	1	男	统考或推免硕士	硕士	北京协和医学院	2	肿瘤医院	At home	2011年	2016年	2019	1	否	临床型	中共党员（含预备党员）	党员	市区	非农村	10万元—20万元	非贫困	有	生物学	非临床医学	生物工程师	是	基本满意	满意	基本满意	满意	2个	2	不止1个	很好
153	14	8	15	24	0	3	1	3	2	1	0	67	1	1	1	34	2	男	统考或推免博士	博士	北京协和医学院	2	肿瘤医院	In college	2018年	2018年	2018	2	否	临床型	群众	非党员	市区	非农村	10万元—20万元	非贫困	无	临床医学	临床医学	胃肠外科	否	很满意	满意	很满意	满意	5个以上	6	不止1个	一般
300	9	13	15	50	1	3	1	2	3	0	1	71	2	1	1	28	2	女	统考或推免硕士	硕士	北京大学医学部	1	北医三院	At home	2017年	2017年	2017	3	是	科研型	共青团员	非党员	农村	农村	1万元—10万元	贫困或以下	无	临床医学	临床医学	影像医学与核医学	否	很满意	满意	很满意	满意	5以上	6	不止1个	还算好
205	10	14	10	52	1	3	1	3	3	1	1	84	3	1	1	32	2	男	统考或推免硕士	硕士	北京协和医学院	2	肿瘤医院	At home	2018年	2018年	2018	2	否	临床型	中共党员（含预备党员）	党员	市区	非农村	35万元—60万元	非贫困	无	临床医学	临床医学	影像医学与核医学	否	很满意	满意	基本满意	满意	2个	2	不止1个	很好
345	11	2	9	36	1	3	1	3	1	1	0	81	3	1	0	26	2	女	八年制	博士	北京大学医学部	1	北医三院	At home	2013年	2017年	2013	4	否	临床型	中共党员（含预备党员）	党员	农村	农村	1万元以下	贫困或以下	无	临床医学	临床医学	耳鼻喉科	否	基本满意	满意	基本满意	满意	5以上	6	不止1个	还算好
982	10	8	11	35	1	3	1	3	2	1	0	64	1	1	1	25	1	女	统考或推免硕士	硕士	北京协和医学院	2	肿瘤医院	In college	2018年	2018年	2018	2	否	科研型	中共党员（含预备党员）	党员	农村	农村	1万元—10万元	贫困或以下	无	基础医学	非临床医学	肿瘤学基础	否	基本满意	满意	一般	不满意	5个以上	6	不止1个	还算好
167	11	7	12	49	1	3	1	3	2	1	0	84	3	1	1	31	2	男	统考或推免硕士	硕士	北京协和医学院	2	北京医院	At home	2017年	2017年	2017	3	是	临床型	中共党员（含预备党员）	党员	城镇	非农村	10万元—20万元	非贫困	无	临床医学	临床医学	外科学	否	很满意	满意	很满意	满意	5以上	6	不止1个	很好
27	11	6	15	12	0	3	1	3	2	1	0	62	1	1	1	29	2	男	统考或推免博士	博士	北京大学医学部	1	北大医院	At home	2018年	2018年	2018	2	否	科研型	群众	非党员	城镇	非农村	10万元—20万元	非贫困	有	临床医学	临床医学	听力学	否	基本满意	满意	基本满意	满意	5以上	6	不止1个	还算好
28	11	6	15	12	0	3	1	3	2	1	0	62	1	1	1	29	2	男	统考或推免博士	博士	北京大学医学部	1	北大医院	At home	2018年	2018年	2018	2	否	科研型	群众	非党员	城镇	非农村	10万元—20万元	非贫困	有	临床医学	临床医学	听力学	否	基本满意	满意	基本满意	满意	5以上	6	不止1个	还算好
29	11	6	15	12	0	3	1	3	2	1	0	62	1	1	1	29	2	男	统考或推免博士	博士	北京大学医学部	1	北大医院	At home	2018年	2018年	2018	2	否	科研型	群众	非党员	城镇	非农村	10万元—20万元	非贫困	有	临床医学	临床医学	听力学	否	基本满意	满意	基本满意	满意	5以上	6	不止1个	还算好
248	12	2	8	34	1	3	1	3	1	1	0	92	4	1	0	25	1	女	统考或推免硕士	硕士	北京协和医学院	2	协和医院	At home	2019级	2019年	2019	1	否	临床型	群众	非党员	城镇	非农村	60万元以上	非贫困	无	临床医学	临床医学	临床医学专业	否	很满意	满意	很满意	满意	2个	2	不止1个	很好
555	12	6	10	42	1	3	1	3	2	1	0	68	2	1	1	23	1	女	统考或推免硕士	硕士	北京协和医学院	2	协和医院	At home	2019级	2019年	2019	1	否	科研型	共青团员	非党员	市区	非农村	35万元—60万元	非贫困	有	生物学	非临床医学	细胞生物学	否	基本满意	满意	基本满意	满意	5个以上	6	不止1个	还算好
330	14	7	11	36	1	3	1	3	2	1	0	68	2	1	1	26	2	女	统考或推免硕士	硕士	北京大学医学部	1	北大医院	At home	2019级	2019年	2019	1	否	科研型	共青团员	非党员	农村	农村	1万元—10万元	贫困或以下	无	其他	非临床医学	临床研究数据管理技术与应用	是	基本满意	满意	基本满意	满意	1	1	1个	很好
372	15	10	14	46	1	3	1	3	3	1	1	60	1	1	1	26	2	女	统考或推免硕士	硕士	北京大学医学部	1	北医三院	At home	2012年	2014年	2017	3	是	临床型	共青团员	非党员	农村	农村	1万元—10万元	贫困或以下	无	临床医学	临床医学	内科学	否	不太满意	不满意	不太满意	不满意	2	2	不止1个	很好
373	15	10	14	46	1	3	1	3	3	1	1	60	1	1	1	26	2	女	统考或推免硕士	硕士	北京大学医学部	1	北医三院	At home	2012年	2014年	2017	3	是	临床型	共青团员	非党员	农村	农村	1万元—10万元	贫困或以下	无	临床医学	临床医学	内科学	否	不太满意	不满意	不太满意	不满意	2	2	不止1个	很好
623	10	7	8	37	1	3	1	3	2	1	0	71	2	1	1	23	1	女	统考或推免硕士	硕士	北京协和医学院	2	协和医院	At home	2019级	2019年	2019	1	否	临床型	共青团员	非党员	城镇	非农村	1万元—10万元	贫困或以下	无	临床医学	临床医学	内科学	否	基本满意	满意	基本满意	满意	3个	3	不止1个	还算好
346	10	6	13	34	1	3	1	3	2	1	0	59	1	1	1	26	2	男	八年制	博士	北京大学医学部	1	北医三院	At home	2013年	2018年	2013	4	否	临床型	中共党员（含预备党员）	党员	农村	农村	1万元—10万元	贫困或以下	无	临床医学	临床医学	临床医学	否	基本满意	满意	基本满意	满意	5以上	6	不止1个	还算好
881	13	9	17	39	1	3	1	3	2	1	0	66	1	1	1	24	1	男	统考或推免硕士	硕士	卫生部北京老年医学研究所	2	北京医院	In college	2019级	2019年	2019	1	否	科研型	中共党员（含预备党员）	党员	农村	农村	1万元—10万元	贫困或以下	有	临床医学	临床医学	肝胆外科	否	基本满意	满意	基本满意	满意	5以上	6	不止1个	一般
903	10	8	8	52	1	3	1	3	2	1	0	77	3	1	1	24	1	女	八年制	博士	北京协和医学院	2	协和医院	At home	2013年	2017年	2017	3	否	临床型	共青团员	非党员	城镇	非农村	1万元—10万元	贫困或以下	无	中医学	非临床医学	中西医结合临床	否	很满意	满意	很满意	满意	5以上	6	不止1个	一般
707	14	12	20	37	1	3	1	3	3	1	1	61	1	1	1	24	1	女	统考或推免硕士	硕士	北京协和医学院	2	协和医院	In college	2019级	2019年	2019	1	否	科研型	中共党员（含预备党员）	党员	城镇	非农村	10万元—20万元	非贫困	无	临床医学	临床医学	儿科学	是	一般	不满意	不太满意	不满意	5个以上	6	不止1个	还算好
872	12	4	19	35	1	3	1	3	1	1	0	100	4	1	0	26	2	男	统考或推免硕士	硕士	北京大学医学部	1	北京医院	At home	2016年	2018年	2018	2	否	科研型	中共党员（含预备党员）	党员	城镇	非农村	1万元—10万元	贫困或以下	无	基础医学	非临床医学	医学生物化学与分子生物学	是	很满意	满意	一般	不满意	2	2	不止1个	很好
600	13	5	16	33	0	3	1	3	2	1	0	69	2	1	1	24	1	女	统考或推免硕士	硕士	北京协和医学院	2	协和医院	At home	2019级	2019年	2019	1	否	科研型	中共党员（含预备党员）	党员	农村	农村	1万元—10万元	贫困或以下	无	药学	非临床医学	微生物与生化药学	否	基本满意	满意	基本满意	满意	2个	2	不止1个	还算好
182	15	20	18	60	1	3	1	3	4	1	1	81	3	1	1	26	2	女	统考或推免硕士	硕士	北京大学医学部	1	北医三院	In college	2017年	2017年	2017	3	是	临床型	共青团员	非党员	市区	非农村	10万元—20万元	非贫困	无	临床医学	临床医学	内分泌与代谢疾病	是	一般	不满意	基本满意	满意	5以上	6	不止1个	一般
183	15	20	18	60	1	3	1	3	4	1	1	81	3	1	1	26	2	女	统考或推免硕士	硕士	北京大学医学部	1	北医三院	In college	2017年	2017年	2017	3	是	临床型	共青团员	非党员	市区	非农村	10万元—20万元	非贫困	无	临床医学	临床医学	内分泌与代谢疾病	是	一般	不满意	基本满意	满意	5以上	6	不止1个	一般
347	19	13	19	32	0	3	1	3	3	1	1	96	4	1	1	22	1	女	八年制	博士	北京大学医学部	1	北医三院	At home	2015年	2018年	2015	4	否	临床型	共青团员	非党员	城镇	非农村	1万元—10万元	贫困或以下	无	临床医学	临床医学	临床医学	否	基本满意	满意	基本满意	满意	4	4	不止1个	很好
60	8	8	7	48	1	3	1	2	2	0	0	61	1	1	1	26	2	女	统考或推免硕士	硕士	北京协和医学院	2	肿瘤医院	At home	2017年	2017年	2017	3	是	科研型	中共党员（含预备党员）	党员	农村	农村	10万元—20万元	非贫困	无	临床医学	临床医学	肿瘤学	否	不太满意	不满意	一般	不满意	5个以上	6	不止1个	一般
493	8	7	11	31	0	3	1	2	2	0	0	61	1	1	1	29	2	女	统考或推免博士	博士	北京协和医学院	2	协和医院	At home	2018年	2015年	2018	2	否	临床型	中共党员（含预备党员）	党员	农村	农村	1万元—10万元	贫困或以下	无	临床医学	临床医学	肿瘤学结直肠外科	否	很满意	满意	基本满意	满意	5个以上	6	不止1个	一般
529	13	10	12	34	1	3	1	3	3	1	1	59	1	1	1	22	1	女	统考或推免硕士	硕士	北京协和医学院	2	协和医院	At home	2019级	2019年	2019	1	否	临床型	中共党员（含预备党员）	党员	城镇	非农村	1万元—10万元	贫困或以下	无	临床医学	临床医学	影像医学与核医学	否	基本满意	满意	基本满意	满意	3个	3	不止1个	不太好
783	8	5	10	40	1	3	1	2	2	0	0	69	2	1	1	26	2	男	统考或推免硕士	硕士	北京大学医学部	1	人民医院	At home	2017年	2017年	2017	3	是	临床型	共青团员	非党员	市区	非农村	20万元—35万元	非贫困	无	临床医学	临床医学	眼科	否	基本满意	满意	基本满意	满意	5	5	不止1个	还算好
784	8	5	10	40	1	3	1	2	2	0	0	69	2	1	1	26	2	男	统考或推免硕士	硕士	北京大学医学部	1	人民医院	At home	2017年	2017年	2017	3	是	临床型	共青团员	非党员	市区	非农村	20万元—35万元	非贫困	无	临床医学	临床医学	眼科	否	基本满意	满意	基本满意	满意	5	5	不止1个	还算好
489	9	6	8	31	0	3	1	2	2	0	0	69	2	1	1	26	2	男	统考或推免博士	博士	北京协和医学院	2	协和医院	At home	2017年	2017年	2017	3	是	临床型	共青团员	非党员	城镇	非农村	1万元—10万元	贫困或以下	无	临床医学	临床医学	肿瘤学(结直肠外科)	否	基本满意	满意	基本满意	满意	5个以上	6	不止1个	还算好
490	9	6	8	31	0	3	1	2	2	0	0	69	2	1	1	26	2	男	统考或推免博士	博士	北京协和医学院	2	协和医院	At home	2017年	2017年	2017	3	是	临床型	共青团员	非党员	城镇	非农村	1万元—10万元	贫困或以下	无	临床医学	临床医学	肿瘤学(结直肠外科)	否	基本满意	满意	基本满意	满意	5个以上	6	不止1个	还算好
259	12	9	13	51	1	3	1	3	2	1	0	90	4	1	1	30	2	女	统考或推免博士	博士	北京大学医学部	1	北医三院	At home	2017年	2017年	2017	3	是	科研型	中共党员（含预备党员）	党员	农村	农村	1万元以下	贫困或以下	无	临床医学	临床医学	康复医学	否	很满意	满意	很满意	满意	1	1	1个	很好
390	16	15	17	42	1	3	1	3	4	1	1	75	2	1	1	25	1	男	统考或推免硕士	硕士	北京大学医学部	1	北医三院	At home	2017年	2015年	2017	3	是	临床型	中共党员（含预备党员）	党员	城镇	非农村	1万元—10万元	贫困或以下	有	临床医学	临床医学	临床医学	否	很满意	满意	很满意	满意	5	5	不止1个	一般
945	14	15	17	40	1	3	1	3	4	1	1	59	1	1	1	26	2	男	统考或推免硕士	硕士	北京协和医学院	2	协和医院	At home	2018年	2018年	2018	2	否	临床型	共青团员	非党员	城镇	非农村	1万元—10万元	贫困或以下	无	临床医学	临床医学	整形外科	是	基本满意	满意	基本满意	满意	3	3	不止1个	很好
324	10	2	3	29	0	1	0	3	1	1	0	75	2	1	0	23	1	女	统考或推免硕士	硕士	北京大学医学部	1	人民医院	At home	2018年	2018年	2018	2	否	科研型	共青团员	非党员	农村	农村	1万元—10万元	贫困或以下	无	临床医学	临床医学	血液科	否	一般	不满意	一般	不满意	5以上	6	不止1个	很好
834	12	10	11	38	1	3	1	3	3	1	1	66	1	1	1	26	2	女	统考或推免博士	博士	北京协和医学院	2	北京医院	At home	2016年	2016年	2016	4	否	科研型	中共党员（含预备党员）	党员	城镇	非农村	1万元—10万元	贫困或以下	有	生物学	非临床医学	生物化学与分子生物学	否	基本满意	满意	一般	不满意	5	5	不止1个	还算好
577	12	16	14	55	1	3	1	3	4	1	1	90	4	1	1	24	1	男	统考或推免博士	博士	北京协和医学院	2	协和医院	At home	2019级	2017年	2019	1	否	科研型	共青团员	非党员	农村	农村	1万元—10万元	贫困或以下	无	临床医学	临床医学	外科学	否	一般	不满意	基本满意	满意	5个以上	6	不止1个	还算好
585	13	8	13	46	1	3	1	3	2	1	0	74	2	1	1	23	1	女	统考或推免硕士	硕士	北京协和医学院	2	协和医院	In college	2017年	2019年	2017	3	是	科研型	共青团员	非党员	农村	农村	1万元—10万元	贫困或以下	无	生物学	非临床医学	生物技术	否	基本满意	满意	基本满意	满意	5个以上	6	不止1个	还算好
586	13	8	13	46	1	3	1	3	2	1	0	74	2	1	1	23	1	女	统考或推免硕士	硕士	北京协和医学院	2	协和医院	In college	2017年	2019年	2017	3	是	科研型	共青团员	非党员	农村	农村	1万元—10万元	贫困或以下	无	生物学	非临床医学	生物技术	否	基本满意	满意	基本满意	满意	5个以上	6	不止1个	还算好
766	13	8	11	51	1	3	1	3	2	1	0	56	1	1	1	28	2	男	统考或推免硕士	硕士	北京协和医学院	2	肿瘤医院	At home	2017年	2017年	2017	3	是	临床型	共青团员	非党员	市区	非农村	10万元—20万元	非贫困	无	临床医学	临床医学	医学影像与核医学	否	基本满意	满意	一般	不满意	2个	2	不止1个	一般
1002	15	11	12	34	1	3	1	3	3	1	1	63	1	1	1	20	1	男	统考或推免硕士	硕士	北京协和医学院	2	肿瘤医院	At home	2015年	2019年	2019	1	否	临床型	中共党员（含预备党员）	党员	农村	农村	1万元以下	贫困或以下	有	药学	非临床医学	中西医结合	是	很满意	满意	一般	不满意	4个	4	不止1个	不太好
323	15	19	11	23	0	3	1	3	4	1	1	86	3	1	1	25	1	女	统考或推免硕士	硕士	北京大学医学部	1	人民医院	At home	2018年	2018年	2018	2	否	科研型	群众	非党员	农村	农村	1万元—10万元	贫困或以下	无	临床医学	临床医学	康复医学与理疗学	是	很满意	满意	一般	不满意	5以上	6	不止1个	很好
234	11	10	13	32	1	3	1	3	3	1	1	76	3	1	1	24	1	男	统考或推免硕士	硕士	北京大学医学部	1	北大医院	At home	2019级	2019年	2019	1	否	临床型	共青团员	非党员	市区	非农村	20万元—35万元	非贫困	无	基础医学	非临床医学	内科学	否	一般	不满意	基本满意	满意	2	2	不止1个	还算好
504	12	10	15	24	0	3	1	3	3	1	1	55	1	1	1	26	2	男	统考或推免硕士	硕士	北京协和医学院	2	肿瘤医院	At home	2017年	2017年	2017	3	是	临床型	共青团员	非党员	农村	农村	1万元—10万元	贫困或以下	无	临床医学	临床医学	肿瘤学	否	基本满意	满意	基本满意	满意	5个	5	不止1个	一般
864	12	7	13	28	0	3	1	3	2	1	0	46	1	1	1	26	2	女	统考或推免硕士	硕士	北京协和医学院	2	协和医院	In college	2017年	2017年	2017	3	是	科研型	共青团员	非党员	城镇	非农村	1万元—10万元	贫困或以下	无	临床医学	临床医学	皮肤性学	否	不太满意	不满意	很满意	满意	2	2	不止1个	一般
386	13	11	16	20	0	3	1	3	3	1	1	62	1	1	1	26	2	男	统考或推免硕士	硕士	北京大学医学部	1	北京医院	At home	2017年	2017年	2017	3	是	临床型	共青团员	非党员	市区	非农村	1万元以下	贫困或以下	无	临床医学	临床医学	外科学	是	基本满意	满意	基本满意	满意	5以上	6	不止1个	很好
590	15	14	11	40	1	3	1	3	3	1	1	67	1	1	1	24	1	女	统考或推免硕士	硕士	北京协和医学院	2	协和医院	At home	2018年	2018年	2018	2	否	科研型	中共党员（含预备党员）	党员	农村	农村	1万元—10万元	贫困或以下	无	临床医学	临床医学	(空)	否	基本满意	满意	很满意	满意	5个以上	6	不止1个	很好
838	15	14	15	10	0	3	1	3	3	1	1	67	1	1	1	31	2	男	统考或推免博士	博士	北京大学医学部	1	北大医院	In college	2017年	2017年	2017	3	是	科研型	中共党员（含预备党员）	党员	城镇	非农村	1万元—10万元	贫困或以下	无	生物学	非临床医学	生物科学	否	基本满意	满意	基本满意	满意	5	5	不止1个	还算好
616	15	12	12	36	1	3	1	3	3	1	1	53	1	1	1	25	1	女	统考或推免硕士	硕士	北京协和医学院	2	协和医院	In college	2018年	2018年	2018	2	否	临床型	中共党员（含预备党员）	党员	城镇	非农村	1万元—10万元	贫困或以下	无	临床医学	临床医学	耳鼻喉科	否	一般	不满意	一般	不满意	4个	4	不止1个	一般
389	15	7	6	37	1	2	0	3	2	1	0	56	1	1	1	26	2	女	统考或推免硕士	硕士	北京大学医学部	1	北医三院	At home	2017年	2017年	2017	3	是	临床型	共青团员	非党员	农村	农村	1万元—10万元	贫困或以下	无	临床医学	临床医学	内科学	否	一般	不满意	一般	不满意	5	5	不止1个	一般
970	17	11	13	39	1	3	1	3	3	1	1	66	1	1	1	26	2	男	统考或推免博士	博士	北京协和医学院	2	协和医院	At home	2018年	2018年	2018	2	否	科研型	共青团员	非党员	农村	农村	1万元—10万元	贫困或以下	无	生物学	非临床医学	生物化学	否	很满意	满意	很满意	满意	3个	3	不止1个	很好
971	17	11	13	39	1	3	1	3	3	1	1	66	1	1	1	26	2	男	统考或推免博士	博士	北京协和医学院	2	协和医院	At home	2018年	2018年	2018	2	否	科研型	共青团员	非党员	农村	农村	1万元—10万元	贫困或以下	无	生物学	非临床医学	生物化学	否	很满意	满意	很满意	满意	3个	3	不止1个	很好
983	15	21	17	46	1	3	1	3	4	1	1	58	1	1	1	25	1	女	统考或推免硕士	硕士	北京协和医学院	2	协和医院	In college	2019级	2019年	2019	1	否	科研型	共青团员	非党员	农村	农村	1万元—10万元	贫困或以下	无	临床医学	临床医学	妇产科学	否	不太满意	不满意	不太满意	不满意	3个	3	不止1个	一般
787	17	14	16	40	1	3	1	3	3	1	1	53	1	1	1	25	1	男	统考或推免硕士	硕士	北京大学医学部	1	人民医院	At home	2012年	2018年	2018	2	否	临床型	群众	非党员	市区	非农村	60万元以上	非贫困	无	临床医学	临床医学	临床医学	否	很不满意	不满意	一般	不满意	5	5	不止1个	还算好
706	15	10	13	44	1	3	1	3	3	1	1	83	3	1	1	23	1	女	统考或推免硕士	硕士	北京协和医学院	2	协和医院	At home	2019级	2019年	2019	1	否	科研型	中共党员（含预备党员）	党员	农村	农村	10万元—20万元	非贫困	无	生物学	非临床医学	病院生物学	是	基本满意	满意	基本满意	满意	4个	4	不止1个	还算好
72	14	7	11	29	0	3	1	3	2	1	0	61	1	1	1	27	2	男	统考或推免硕士	硕士	卫生部北京老年医学研究所	2	北京医院	In college	2018年	2018年	2018	2	否	科研型	共青团员	非党员	城镇	非农村	10万元—20万元	非贫困	有	临床医学	临床医学	老年医学	是	基本满意	满意	基本满意	满意	3	3	不止1个	很好
847	17	13	15	33	0	3	1	3	3	1	1	65	1	1	1	30	2	女	统考或推免博士	博士	北京协和医学院	2	北京医院	At home	2018年	2018年	2018	2	否	科研型	中共党员（含预备党员）	党员	市区	非农村	1万元—10万元	贫困或以下	无	生物学	非临床医学	遗传学	否	基本满意	满意	很满意	满意	2	2	不止1个	很好
250	17	13	17	41	1	3	1	3	3	1	1	58	1	1	1	29	2	男	统考或推免博士	博士	北京大学医学部	1	北大医院	At home	2015年	2016年	2016	4	否	科研型	中共党员（含预备党员）	党员	农村	农村	1万元—10万元	贫困或以下	无	临床医学	临床医学	内科学	否	基本满意	满意	基本满意	满意	3	3	不止1个	还算好
251	17	13	17	41	1	3	1	3	3	1	1	58	1	1	1	29	2	男	统考或推免博士	博士	北京大学医学部	1	北大医院	At home	2015年	2016年	2016	4	否	科研型	中共党员（含预备党员）	党员	农村	农村	1万元—10万元	贫困或以下	无	临床医学	临床医学	内科学	否	基本满意	满意	基本满意	满意	3	3	不止1个	还算好
602	14	18	24	38	1	3	1	3	4	1	1	66	1	1	1	24	1	女	统考或推免硕士	硕士	北京协和医学院	2	协和医院	At home	2019级	2019年	2019	1	否	科研型	中共党员（含预备党员）	党员	城镇	非农村	1万元—10万元	贫困或以下	有	临床医学	临床医学	临床检验诊断学	否	基本满意	满意	基本满意	满意	1个	1	1个	很好
757	13	11	12	52	1	3	1	3	3	1	1	68	2	1	1	33	2	女	统考或推免博士	博士	北京协和医学院	2	肿瘤医院	At home	2019级	2019年	2019	1	否	临床型	中共党员（含预备党员）	党员	市区	非农村	35万元—60万元	非贫困	无	临床医学	临床医学	肿瘤	否	很满意	满意	很满意	满意	5个以上	6	不止1个	一般
281	16	14	9	47	1	3	1	3	3	1	1	57	1	1	1	27	2	女	统考或推免博士	博士	北京大学医学部	1	北医三院	At home	2019级	2019年	2019	1	否	科研型	共青团员	非党员	城镇	非农村	1万元以下	贫困或以下	有	基础医学	非临床医学	中西医结合基础	是	很满意	满意	很满意	满意	3	3	不止1个	很好
527	16	14	15	42	1	3	1	3	3	1	1	53	1	1	1	24	1	女	统考或推免硕士	硕士	北京协和医学院	2	协和医院	At home	2019级	2019年	2019	1	否	临床型	中共党员（含预备党员）	党员	市区	非农村	1万元—10万元	贫困或以下	有	临床医学	临床医学	妇产科学	否	一般	不满意	一般	不满意	2个	2	不止1个	很好
180	16	12	14	28	0	3	1	3	3	1	1	66	1	1	1	25	1	女	统考或推免硕士	硕士	北京大学医学部	1	北医三院	At home	2017年	2017年	2017	3	是	临床型	共青团员	非党员	市区	非农村	10万元—20万元	非贫困	无	临床医学	临床医学	妇产科	否	基本满意	满意	基本满意	满意	4	4	不止1个	还算好
181	16	12	14	28	0	3	1	3	3	1	1	66	1	1	1	25	1	女	统考或推免硕士	硕士	北京大学医学部	1	北医三院	At home	2017年	2017年	2017	3	是	临床型	共青团员	非党员	市区	非农村	10万元—20万元	非贫困	无	临床医学	临床医学	妇产科	否	基本满意	满意	基本满意	满意	4	4	不止1个	还算好
366	19	13	15	43	1	3	1	3	3	1	1	69	2	1	1	28	2	男	统考或推免博士	博士	北京大学医学部	1	人民医院	At home	2016年	2016年	2019	1	否	临床型	中共党员（含预备党员）	党员	农村	农村	1万元以下	贫困或以下	无	临床医学	临床医学	外科学	否	基本满意	满意	基本满意	满意	3	3	不止1个	很好
453	22	9	12	35	1	3	1	4	2	1	0	69	2	1	1	24	1	男	统考或推免硕士	硕士	北京大学医学部	1	北大医院	At home	2019级	2019年	2019	1	否	临床型	共青团员	非党员	城镇	非农村	1万元—10万元	贫困或以下	无	临床医学	临床医学	胸外科	否	基本满意	满意	基本满意	满意	1	1	1个	一般
350	21	8	17	40	1	3	1	4	2	1	0	58	1	1	1	22	1	男	八年制	博士	北京大学医学部	1	北医三院	At home	2016年	2019年	2016	4	否	临床型	共青团员	非党员	农村	农村	1万元—10万元	贫困或以下	无	临床医学	临床医学	临床	是	基本满意	满意	基本满意	满意	2	2	不止1个	好算好
998	20	20	22	45	1	3	1	4	4	1	1	66	1	1	1	30	2	男	统考或推免硕士	硕士	北京协和医学院	2	肿瘤医院	At home	2017年	2017年	2017	3	是	临床型	群众	非党员	农村	农村	1万元以下	贫困或以下	无	临床医学	临床医学	肿瘤外科	否	很满意	满意	很满意	满意	5个以上	6	不止1个	还算好
154	21	20	8	52	1	3	1	4	4	1	1	82	3	1	1	29	2	男	统考或推免博士	博士	北京协和医学院	2	肿瘤医院	At home	2018年	2018年	2018	2	否	临床型	中共党员（含预备党员）	党员	城镇	非农村	10万元—20万元	非贫困	有	临床医学	临床医学	肿瘤外科	否	很满意	满意	基本满意	满意	5个	5	不止1个	还算好
559	17	16	12	39	1	3	1	3	4	1	1	50	1	1	1	25	1	女	八年制	博士	北京协和医学院	2	协和医院	At home	2013年	2018年	2013	4	否	临床型	共青团员	非党员	市区	非农村	10万元—20万元	非贫困	无	临床医学	临床医学	临床医学	否	一般	不满意	一般	不满意	5个以上	6	不止1个	一般
516	21	17	16	45	1	3	1	4	4	1	1	71	2	1	1	20	1	男	统考或推免硕士	硕士	北京协和医学院	2	肿瘤医院	In college	2018年	2018年	2018	2	否	临床型	共青团员	非党员	城镇	非农村	1万元—10万元	贫困或以下	有	中医学	非临床医学	中医学药理研究	否	很满意	满意	基本满意	满意	3个	3	不止1个	一般
517	20	14	16	51	1	3	1	4	3	1	1	79	3	1	1	22	1	男	统考或推免硕士	硕士	北京协和医学院	2	肿瘤医院	In college	2015年	2019年	2019	1	否	临床型	共青团员	非党员	农村	农村	1万元以下	贫困或以下	无	临床医学	临床医学	康复治疗	是	基本满意	满意	基本满意	满意	5个	5	不止1个	还算好
228	20	15	19	43	1	3	1	4	4	1	1	68	2	1	1	21	1	男	统考或推免硕士	硕士	北京协和医学院	2	肿瘤医院	At home	2018年	2019年	2019	1	否	临床型	共青团员	非党员	农村	农村	10万元—20万元	非贫困	无	临床医学	临床医学	医学检验技术	否	基本满意	满意	很满意	满意	4个	4	不止1个	很好
311	22	18	17	44	1	3	1	4	4	1	1	63	1	1	1	27	2	男	统考或推免硕士	硕士	北京协和医学院	2	协和医院	In college	2017年	2018年	2018	2	否	科研型	中共党员（含预备党员）	党员	农村	农村	1万元—10万元	贫困或以下	无	基础医学	非临床医学	免疫学	否	基本满意	满意	基本满意	满意	3	3	不止1个	还算好
464	18	5	12	36	1	3	1	3	2	1	0	68	2	1	1	36	2	女	统考或推免博士	博士	北京协和医学院	2	协和医院	At home	2017年	2017年	2017	3	是	科研型	群众	非党员	市区	非农村	1万元—10万元	贫困或以下	无	生物学	非临床医学	细胞生物学	是	基本满意	满意	基本满意	满意	5个以上	6	不止1个	一般
839	25	20	22	30	0	3	1	4	4	1	1	79	3	1	1	31	2	女	统考或推免博士	博士	北京大学医学部	1	北京医院	At home	2017年	2017年	2017	3	是	科研型	群众	非党员	城镇	非农村	1万元—10万元	贫困或以下	无	其他	非临床医学	临床检验诊断学	否	很满意	满意	很满意	满意	5以上	6	不止1个	一般
118	17	15	12	33	0	3	1	3	4	1	1	53	1	1	1	25	1	女	八年制	博士	北京大学医学部	1	北医三院	At home	2013年	2019年	2013	4	否	临床型	共青团员	非党员	市区	非农村	20万元—35万元	非贫困	无	临床医学	临床医学	耳鼻咽喉科学	否	基本满意	满意	基本满意	满意	5以上	6	不止1个	还算好
226	18	8	17	29	0	3	1	3	2	1	0	60	1	1	1	22	1	女	统考或推免硕士	硕士	北京协和医学院	2	肿瘤医院	At home	2017年	2019年	2019	1	否	临床型	中共党员（含预备党员）	党员	农村	农村	10万元—20万元	非贫困	有	中医学	非临床医学	中药研究	是	很满意	满意	很满意	满意	3个	3	不止1个	还算好
219	18	5	11	33	1	3	1	3	2	1	0	59	1	1	1	27	2	男	统考或推免硕士	硕士	北京大学医学部	1	人民医院	At home	2018年	2018年	2018	2	否	临床型	共青团员	非党员	市区	非农村	20万元—35万元	非贫困	无	临床医学	临床医学	外科学	否	基本满意	满意	基本满意	满意	3	3	不止1个	还算好
406	13	7	14	20	0	3	1	3	2	1	0	73	2	1	1	26	2	女	统考或推免硕士	硕士	北京大学医学部	1	人民医院	At home	2017年	2017年	2017	3	是	临床型	中共党员（含预备党员）	党员	城镇	非农村	1万元—10万元	贫困或以下	无	临床医学	临床医学	外科学	否	一般	不满意	一般	不满意	5以上	6	不止1个	很好
157	13	3	6	32	0	2	0	3	1	1	0	55	1	1	0	27	2	女	统考或推免博士	博士	北京协和医学院	2	肿瘤医院	At home	2016年	2016年	2019	1	否	临床型	共青团员	非党员	城镇	非农村	10万元—20万元	非贫困	无	临床医学	临床医学	肿瘤学	否	基本满意	满意	基本满意	满意	5个	5	不止1个	一般
788	17	12	14	40	1	3	1	3	3	1	1	70	2	1	1	25	1	男	统考或推免硕士	硕士	北京协和医学院	2	肿瘤医院	At home	2014年	2018年	2018	2	否	临床型	中共党员（含预备党员）	党员	城镇	非农村	10万元—20万元	非贫困	无	临床医学	临床医学	临床医学	否	基本满意	满意	很满意	满意	5个	5	不止1个	还算好
647	17	6	18	41	1	3	1	3	2	1	0	76	3	1	1	31	2	女	统考或推免博士	博士	北京大学医学部	1	北医三院	At home	2018年	2018年	2018	2	否	科研型	群众	非党员	市区	非农村	10万元—20万元	非贫困	无	临床医学	临床医学	妇产科	否	基本满意	满意	很满意	满意	5以上	6	不止1个	还算好
697	21	18	14	31	0	3	1	4	4	1	1	51	1	1	1	26	2	女	统考或推免硕士	硕士	北京大学医学部	1	北大医院	At home	2018年	2018年	2018	2	否	科研型	共青团员	非党员	市区	非农村	20万元—35万元	非贫困	无	临床医学	临床医学	影像医学与核医学	是	基本满意	满意	基本满意	满意	1	1	1个	还算好
797	22	18	20	53	1	3	1	4	4	1	1	77	3	1	1	20	1	男	统考或推免硕士	硕士	北京协和医学院	2	肿瘤医院	At home	2018年	2018年	2018	2	否	临床型	共青团员	非党员	城镇	非农村	10万元—20万元	非贫困	无	护理学	非临床医学	临床护理	是	很满意	满意	很满意	满意	5个	5	不止1个	还算好
587	19	9	15	43	1	3	1	3	2	1	0	62	1	1	1	25	1	女	统考或推免硕士	硕士	北京协和医学院	2	协和医院	At home	2018年	2018年	2018	2	否	科研型	共青团员	非党员	农村	农村	1万元—10万元	贫困或以下	无	临床医学	临床医学	风湿免疫科	是	很满意	满意	一般	不满意	2个	2	不止1个	很好
546	23	7	16	55	1	3	1	4	2	1	0	73	2	1	1	22	1	女	统考或推免硕士	硕士	北京协和医学院	2	协和医院	At home	2018年	2018年	2018	2	否	科研型	共青团员	非党员	市区	非农村	10万元—20万元	非贫困	无	基础医学	非临床医学	(空)	是	基本满意	满意	很满意	满意	1个	1	1个	一般
506	21	14	11	46	1	3	1	4	3	1	1	44	1	1	1	27	2	男	统考或推免硕士	硕士	北京协和医学院	2	肿瘤医院	At home	2017年	2017年	2017	3	是	临床型	共青团员	非党员	市区	非农村	1万元—10万元	贫困或以下	有	临床医学	临床医学	肿瘤学	否	基本满意	满意	很满意	满意	2个	2	不止1个	很好
738	15	14	12	51	1	3	1	3	3	1	1	72	2	1	1	25	1	女	统考或推免博士	博士	北京协和医学院	2	肿瘤医院	At home	2015年	2015年	2018	2	否	临床型	共青团员	非党员	城镇	非农村	60万元以上	非贫困	有	临床医学	临床医学	影像	否	一般	不满意	一般	不满意	4个	4	不止1个	还算好
126	20	16	24	54	1	3	1	4	4	1	1	60	1	1	1	24	1	女	八年制	博士	北京协和医学院	2	协和医院	At home	2018年	2017年	2017	3	否	临床型	共青团员	非党员	市区	非农村	10万元—20万元	非贫困	无	中医学	非临床医学	中西医结合肿瘤	否	基本满意	满意	基本满意	满意	3	3	不止1个	很好
127	20	16	24	54	1	3	1	4	4	1	1	60	1	1	1	24	1	女	八年制	博士	北京协和医学院	2	协和医院	At home	2018年	2017年	2017	3	否	临床型	共青团员	非党员	市区	非农村	10万元—20万元	非贫困	无	中医学	非临床医学	中西医结合肿瘤	否	基本满意	满意	基本满意	满意	3	3	不止1个	很好
498	18	19	19	29	0	3	1	3	4	1	1	78	3	1	1	28	2	女	统考或推免博士	博士	北京协和医学院	2	肿瘤医院	At home	2019级	2019年	2019	1	否	临床型	群众	非党员	农村	农村	1万元—10万元	贫困或以下	无	临床医学	临床医学	麻醉学	否	基本满意	满意	一般	不满意	3个	3	不止1个	很好
466	22	21	15	28	0	3	1	4	4	1	1	35	1	1	1	30	2	女	统考或推免博士	博士	北京协和医学院	2	肿瘤医院	In college	2017年	2017年	2017	3	是	科研型	中共党员（含预备党员）	党员	市区	非农村	1万元—10万元	贫困或以下	无	生物学	非临床医学	细胞生物学	否	很不满意	不满意	很不满意	不满意	5个	5	不止1个	很不好
31	22	17	18	47	1	3	1	4	4	1	1	44	1	1	1	28	2	男	统考或推免博士	博士	北京大学医学部	1	北医三院	At home	2018年	2018年	2018	2	否	科研型	共青团员	非党员	农村	农村	10万元—20万元	非贫困	无	临床医学	临床医学	内科学(心血管病)	否	基本满意	满意	基本满意	满意	5以上	6	不止1个	一般
325	20	10	18	57	1	3	1	4	3	1	1	77	3	1	1	27	2	女	统考或推免硕士	硕士	北京大学医学部	1	北大医院	At home	2018年	2019年	2019	1	否	科研型	共青团员	非党员	城镇	非农村	1万元—10万元	贫困或以下	无	临床医学	临床医学	临床医学内科学	否	很满意	满意	很满意	满意	5	5	不止1个	很好
513	24	14	18	50	1	3	1	4	3	1	1	71	2	1	1	28	2	女	统考或推免硕士	硕士	北京协和医学院	2	肿瘤医院	In college	2018年	2018年	2018	2	否	临床型	中共党员（含预备党员）	党员	市区	非农村	1万元—10万元	贫困或以下	无	临床医学	临床医学	麻醉学	否	基本满意	满意	很满意	满意	3个	3	不止1个	还算好
576	25	17	20	35	1	3	1	4	4	1	1	48	1	1	1	23	1	女	统考或推免博士	博士	北京协和医学院	2	协和医院	In college	2019级	2019年	2019	1	否	科研型	共青团员	非党员	城镇	非农村	1万元—10万元	贫困或以下	无	基础医学	非临床医学	病理生理学	否	一般	不满意	一般	不满意	5个以上	6	不止1个	一般
11	25	17	16	26	0	3	1	4	4	1	1	43	1	1	1	28	2	女	统考或推免博士	博士	北京协和医学院	2	协和医院	At home	2017年	2017年	2017	3	是	科研型	中共党员（含预备党员）	党员	城镇	非农村	10万元—20万元	非贫困	无	临床医学	临床医学	儿科学	是	一般	不满意	一般	不满意	3	3	不止1个	还算好
[truncated: 59 more columns]

## Sheet: 查重
手机	抑郁	焦虑	失眠
21	21	21	21
648	648	648	648
108	662	108	108
716	660	716	716
845	698	845	845
859	108	859	859
879	716	879	912
912	845	912	662
921	942	921	632
960	378	638	660
617	960	741	942
211	137	639	359
962	362	640	841
796	765	662	987
9	921	689	336
279	301	690	714
378	302	632	938
224	629	660	538
225	630	926	365
88	518	927	524
838	558	488	463
638	926	564	698
741	927	565	961
681	883	50	768
682	18	145	201
203	721	518	81
363	722	969	792
918	723	603	763
319	564	795	1018
613	565	51	211
614	553	942	918
822	455	359	418
866	135	629	981
120	66	630	129
386	67	652	96
424	741	301	378
639	855	302	591
640	474	841	637
463	591	890	51
43	538	4	822
264	424	45	43
280	43	759	304
284	405	760	370
304	674	928	405
357	802	715	674
370	486	915	802
405	292	455	486
422	868	809	116
674	431	858	263
794	422	66	213
802	622	67	914
828	195	803	187
572	313	773	188
783	677	987	131
784	678	592	631
5	769	534	973
200	561	900	128
313	107	901	246
335	570	902	793
461	693	924	178
486	777	312	419
561	933	336	292
622	843	319	871
664	308	613	138
777	319	614	20
350	485	822	217
462	335	866	30
376	288	424	34
244	773	43	849
258	866	264	868
394	287	280	402
590	155	284	880
446	658	304	1012
835	120	357	976
441	293	370	17
728	893	405	836
500	894	422	713
905	388	674	175
182	617	794	176
183	5	802	568
	615	5	494
	767	200	867
	200	313	776
	314	335	393
	272	461	403
	530	486	727
	487	561	641
	119	622	268
	258	664	862
	462	777	489
	562	441	490
	249	406	806
		743	830
		840	192
		401	44
		420	391
		434	437
		115	978
		549	339
		116	340
		857	341
		326	431
		189	949
		263	950
		485	426
		457	384
		136	424
		213	422
		714	200
		914	622
		187	787
		188	615
		13	767
		14	574
		131	575
		725	195
		631	98
		973	99
		162	100
		389	295
		756	244
		421	523
		128	602
		134	126
		59	127
		71
		726
		547
		429
		761
		762
		931
		351
		352
		913
		117
		92
		246
		654
		793
		922
		107
		693
		267
		190
		545
		186
		178
		499
		419
		72
		38
		39
		686
		687
		837
		358
		287
		292
		909
		910
		871
		138
		20
		193
		877
		382
		217
		30
		34
		493
		954
		849
		353
		668
		84
		305
		306
		232
		868
		764
		850
		851
		852
		94
		623
		580
		717
		141
		953
		943
		447
		624
		442
		443
		444
		941
		620
		843
		636
		70
		402
		880
		566
		542
		272
		1012
		171
		644
		976
		975
		893
		894
		958
		959
		322
		293
		172
		846
		17
		364
		240
		836
		643
		713
		709
		956
		62
		63
		475
		175
		176
		65
		355
		658
		661
		362
		864
		288
		634
		568
		494
		257
		730
		731
		237
		238
		867
		337
		170
		785
		776
		737
		385
		425
		465
		471
		816
		367
		165
		274
		275
		597
		458
		247
		330
		255
		570
		104
		423
		938
		477
		538
		155
		393
		403
		167
		916
		856
		57
		609
		610
		899
		906
		907
		404
		348
		349
		269
		271
		546
		930
		727
		532
		533
		1001
		838
		258
		394
		590
		205
		787
		615
		16
		939
		388
		527
		204
		387
		738
		771
		772
		530
		767
		365
		254
		179
		567
		919
		820
		506
		270
		513
		281
		466
		574
		575
		983
		562

## Sheet: Sheet3
手机	抑郁	a	焦虑	b	失眠
424	362		335	335	486						486
822	629		422	422	674						674
43	43	43	20		21						21
280	200	200	34		43						43
394	313	313	51		108						108
802	622	622	176		200						200
313	287		293		405						405
335	292		302		422						422
357	293		304		424						424
648	562		393		622						622
716	570		403		648						648
879	662		461		716						716
	868		538		802						802
	927		565		845						845
5	5	5	5	5	17
211	108	108	21	21	30
284	258	258	43	43	51
462	405	405	108	108	138
	741	741	200	200	244
	866	866	258	258	304
370	301		313	313	431
378	302		319	319	463
741	591		405	405	660
838	630		424	424	698
921	698		486	486	767
	893		561	561	822
			622	622	918
			648	648
			674	674
			716	716
			741	741
			777	777
			802	802
			845	845
			866	866
			921	921
21	21	21	17		20
244	120	120	30		34
405	319	319	66		116
422	335	335	67		128
441	378	378	107		131
463	422	422	116		175
486	424	424	128		176
613	462	462	131		178
617	486	486	138		187
640	561	561	155		188
794	617	617	175		195
845	648	648	178		211
912	674	674	187		213
960	716	716	188		217
	777	777	213		246
	802	802	217		263
	845	845	246		292
	921	921	263		336
	960	960	264		359
108	66		272		365
120	67		280		370
200	107		284		378
258	155		287		393
264	195		288		402
304	272		292		403
319	288		301		419
461	388		336		494
561	431		357		538
590	455		359		568
614	485		362		574
622	518		365		575
638	530		370		591
639	538		388		615
664	564		394		631
674	565		402		632
777	615		419		662
859	658		441		713
866	660		455		714
918	693		485		727
	767		494		776
	773		518		787
	843		530		793
	894		562		836
	926		564		841
	942		568		849
			570		859
			574		867
			575		868
			590		871
			613		880
			614		912
			615		914
			629		938
			630		942
			631		973
			632		976
			638		987
			639		1012
			640
			658
			660
			662
			664
			693
			713
			714
			727
			767
			773
			776
			787
			793
			794
			822
			836
			838
			841
			843
			849
			859
			867
			868
			871
			879
			880
			893
			894
			912
			914
			926
			927
			938
			942
			973
			976
			987
			1012
					1018
					96
					763
					768
					201
					792
					806
					830
					192
					44
					391
					437
					978
					339
					341
					949
					384
					100
					295
					523
					126
					127
